# Supplementary material for: Chromosomal Inversions and the Demography of Speciation in Drosophila montana and Drosophila flavomontana
Source: Genome Biol Evol. 2024 Mar 14;16(3):evae024. doi: 10.1093/gbe/evae024 (PMC10972691; doi:10.1093/gbe/evae024)
Supplement: evae024_Supplementary_Data [file evae024_supplementary_data.zip]

Archive with 3 entries (3 files):
- Chromosomal_inversions_and_speciation_supplementary_material_Poikela_etal_GBE_Revision_Clean.pdf
- Supplementary_file1_Poikela_etal_GBE.xlsx
- Supplementary_file2_Poikela_etal_GBE.xlsx
