# Supplementary material for: Chromosomal Inversions and the Demography of Speciation in Drosophila montana and Drosophila flavomontana
Source: Genome Biol Evol. 2024 Mar 14;16(3):evae024. doi: 10.1093/gbe/evae024 (PMC10972691; doi:10.1093/gbe/evae024)
Supplement: evae024_Supplementary_Data [file evae024_supplementary_data.zip › Supplementary_file2_Poikela_etal_GBE.xlsx]

## Sheet: All genes under selection
Genes putatively under divergence selection (inverted and colinear regions): 157 annotated genes
RefSeq protein ID	D. virilis orthologue
XP_002058409.1	spindle assembly abnormal protein 6 homolog [Drosophila virilis]
XP_032295254.1	ubiquitin thioesterase trabid [Drosophila virilis]
XP_002058504.1	N-acetyl-D-glucosamine kinase [Drosophila virilis]
XP_032295196.1	putative aminopeptidase W07G4.4 [Drosophila virilis]
XP_002058672.1	uncharacterized protein LOC6635112 [Drosophila virilis]
XP_015024822.1	peripheral plasma membrane protein CASK isoform X10 [Drosophila virilis]
XP_032294876.1	ras-related protein rab7 isoform X2 [Drosophila virilis]
XP_002054206.2	protein lifeguard 1 [Drosophila virilis]
XP_015027538.1	uncharacterized protein LOC6630477 isoform X2 [Drosophila virilis]
XP_002053775.1	uncharacterized protein LOC6630916 [Drosophila virilis]
XP_032289464.1	sex determination protein fruitless isoform X4 [Drosophila virilis]
XP_002056191.1	uncharacterized protein LOC6632891 [Drosophila virilis]
XP_002056095.2	uncharacterized protein LOC6632423 [Drosophila virilis]
XP_002055975.1	mitochondrial cardiolipin hydrolase [Drosophila virilis]
XP_015025924.1	uncharacterized protein LOC6633023 [Drosophila virilis]
XP_002055912.1	G patch domain-containing protein 4 [Drosophila virilis]
XP_002056345.1	uncharacterized protein LOC6632837 [Drosophila virilis]
XP_002053610.1	tachykinin-like peptides receptor 86C [Drosophila virilis]
XP_002053576.2	uncharacterized protein LOC6629396 [Drosophila virilis]
XP_002056708.2	adenosine kinase [Drosophila virilis]
XP_002053501.1	glucose transporter type 3 [Drosophila virilis]
XP_032292692.1	cardioacceleratory peptide receptor isoform X2 [Drosophila virilis]
XP_015031034.1	protein HEG homolog 1 [Drosophila virilis]
XP_002046136.1	endocuticle structural protein SgAbd-6 [Drosophila virilis]
XP_002046207.2	cyclin-dependent kinase inhibitor 1C [Drosophila virilis]
XP_002046277.2	uncharacterized protein LOC6624067 [Drosophila virilis]
XP_032290887.1	uncharacterized protein LOC6624505 isoform X1 [Drosophila virilis]
XP_032291325.1	peroxiredoxin-2 [Drosophila virilis]
XP_002046576.1	uncharacterized protein LOC6624643 [Drosophila virilis]
XP_032290476.1	collagen alpha-1(XV) chain isoform X1 [Drosophila virilis]
XP_002047167.2	polycomb group protein Pc [Drosophila virilis]
XP_002047272.3	galanin-like G-protein coupled receptor npr-9 [Drosophila virilis]
XP_002048510.1	uncharacterized protein LOC6624471 [Drosophila virilis]
XP_032291063.1	uncharacterized protein LOC6624345 [Drosophila virilis]
XP_032291090.1	F-box/WD repeat-containing protein 4 [Drosophila virilis]
XP_032290690.1	uncharacterized protein LOC6623167 [Drosophila virilis]
XP_015030501.1	zinc finger RNA-binding protein isoform X1 [Drosophila virilis]
XP_002048289.2	uncharacterized protein LOC6623923 [Drosophila virilis]
XP_015028872.1	uncharacterized protein LOC26530883 isoform X2 [Drosophila virilis]
XP_002051416.2	putative uncharacterized protein DDB_G0271606 isoform X1 [Drosophila virilis]
XP_002051363.1	testis-specific serine/threonine-protein kinase 3 [Drosophila virilis]
XP_015028038.1	transmembrane protein 65 isoform X2 [Drosophila virilis]
XP_002057885.1	sodium/potassium-transporting ATPase subunit beta-2 isoform X2 [Drosophila virilis]
XP_002057695.3	serine proteinase stubble [Drosophila virilis]
XP_015028233.1	RNA-binding protein 5-B [Drosophila virilis]
XP_002052070.2	uncharacterized protein LOC6628829 isoform X1 [Drosophila virilis]
XP_015023704.2	39S ribosomal protein L46, mitochondrial [Drosophila virilis]
XP_032291499.1	uncharacterized protein LOC6636808 [Drosophila virilis]
XP_002052424.1	cytochrome c oxidase subunit 6C-1 [Drosophila virilis]
XP_002052533.1	uncharacterized protein LOC6627957 [Drosophila virilis]
XP_002059162.2	LOW QUALITY PROTEIN: uncharacterized protein LOC6635725 [Drosophila virilis]
XP_002059162.2	LOW QUALITY PROTEIN: uncharacterized protein LOC6635725 [Drosophila virilis]
XP_002059178.1	peritrophin-48 [Drosophila virilis]
XP_002052888.2	uncharacterized protein LOC6629050 [Drosophila virilis]
XP_032294024.1	uncharacterized protein LOC6627372 isoform X10 [Drosophila virilis]
XP_002052673.2	H/ACA ribonucleoprotein complex non-core subunit NAF1 isoform X2 [Drosophila virilis]
XP_032294373.1	uncharacterized protein LOC6628210 [Drosophila virilis]
XP_032294554.1	lysine-specific demethylase RSBN1L isoform X2 [Drosophila virilis]
XP_002059804.1	transmembrane protein 18 [Drosophila virilis]
XP_032291731.1	uncharacterized protein LOC116650885 [Drosophila virilis]
XP_032292224.1	uncharacterized protein LOC116649745 isoform X2 [Drosophila virilis]
XP_002059311.1	lethal(2)neighbour of Tid protein [Drosophila virilis]
XP_002048855.1	segmentation protein even-skipped [Drosophila virilis]
XP_015029548.2	uncharacterized protein LOC6625598 [Drosophila virilis]
XP_002048791.1	kynurenine 3-monooxygenase [Drosophila virilis]
XP_002048742.1	activating signal cointegrator 1 complex subunit 1 isoform X1 [Drosophila virilis]
XP_032292395.1	uncharacterized protein LOC6626681 [Drosophila virilis]
XP_002050797.2	uncharacterized protein LOC6626081 isoform X2 [Drosophila virilis]
XP_002049877.1	CTD nuclear envelope phosphatase 1 [Drosophila virilis]
XP_002049915.1	gamma-soluble NSF attachment protein [Drosophila virilis]
XP_002050395.3	CSC1-like protein 2 isoform X1 [Drosophila virilis]
XP_002050421.1	uncharacterized protein LOC6625339 isoform X5 [Drosophila virilis]
XP_002050424.2	V-type proton ATPase subunit D 1 [Drosophila virilis]
XP_015030009.1	probable DNA double-strand break repair Rad50 ATPase [Drosophila virilis]
XP_002050649.2	peroxisomal membrane protein 11B [Drosophila virilis]
XP_002049629.2	uncharacterized protein LOC6627287 isoform X2 [Drosophila virilis]
XP_002049514.1	uncharacterized protein LOC6625826 [Drosophila virilis]
XP_032293007.1	histone H2A.Z-specific chaperone CHZ1-like [Drosophila virilis]
XP_032293035.1	RNA/RNP complex-1-interacting phosphatase [Drosophila virilis]
XP_002049194.2	patched domain-containing protein 3 [Drosophila virilis]
XP_002049178.2	neuropeptide CCHamide-2 receptor [Drosophila virilis]
XP_002049065.2	uncharacterized protein LOC6625369 [Drosophila virilis]
XP_002060091.1	TATA-box-binding protein [Drosophila virilis]
XP_032296343.1	mucin-19 [Drosophila virilis]
XP_002057906.2	uncharacterized protein LOC6634434, partial [Drosophila virilis]
XP_002057255.1	diphthine methyltransferase [Drosophila virilis]
XP_032295569.1	uncharacterized protein LOC116652024 [Drosophila virilis]
XP_002057200.2	uncharacterized protein LOC6633848 [Drosophila virilis]
XP_002056925.1	transmembrane emp24 domain-containing protein 3 [Drosophila virilis]
XP_002056939.1	oxygen-dependent choline dehydrogenase [Drosophila virilis]
XP_002057285.1	uncharacterized protein LOC6633680 [Drosophila virilis]
XP_032295626.1	uncharacterized protein LOC116652030 [Drosophila virilis]
XP_015024671.1	uncharacterized protein LOC26531337 [Drosophila virilis]
XP_002058980.1	uncharacterized protein LOC6635440 [Drosophila virilis]
XP_002060394.2	transcription factor btd [Drosophila virilis]
XP_002055645.1	odorant receptor 19a [Drosophila virilis]
XP_015026666.1	scoloptoxin SSD14 [Drosophila virilis]
XP_032295952.1	wiskott-Aldrich syndrome protein homolog 1 [Drosophila virilis]
XP_002055254.1	serine protease SP24D [Drosophila virilis]
XP_002055225.1	glycerol-3-phosphate acyltransferase 4 [Drosophila virilis]
XP_032294911.1	probable serine/threonine-protein kinase cdc7 isoform X2 [Drosophila virilis]
XP_002055401.3	midnolin homolog [Drosophila virilis]
XP_002055574.1	uncharacterized protein LOC6631727 [Drosophila virilis]
XP_032295580.1	serine-rich adhesin for platelets isoform X3 [Drosophila virilis]
XP_002054726.2	cytochrome P450 CYP12A2 [Drosophila virilis]
XP_002054467.2	c-Myc-binding protein homolog [Drosophila virilis]
XP_032295302.1	homeobox protein slou [Drosophila virilis]
XP_015027626.1	oxysterol-binding protein-related protein 8 isoform X2 [Drosophila virilis]
XP_002054083.1	adenylate kinase [Drosophila virilis]
XP_002056112.1	mucin-21 [Drosophila virilis]
XP_015025851.1	putative uncharacterized protein DDB_G0291608 isoform X2 [Drosophila virilis]
XP_002056445.1	arrestin domain-containing protein 17 isoform X2 [Drosophila virilis]
XP_002056453.2	arrestin domain-containing protein 17 isoform X1 [Drosophila virilis]
XP_002056538.3	uncharacterized protein LOC6632555 [Drosophila virilis]
XP_002053690.2	putative uncharacterized protein DDB_G0274435 [Drosophila virilis]
XP_002053476.1	enhancer of split M2 protein [Drosophila virilis]
XP_002053396.1	5'-AMP-activated protein kinase subunit gamma-1 isoform X1 [Drosophila virilis]
XP_032290915.1	uncharacterized protein LOC6622184 isoform X2 [Drosophila virilis]
XP_015030945.1	ankyrin repeat domain-containing protein 54 [Drosophila virilis]
XP_002046576.1	uncharacterized protein LOC6624643 [Drosophila virilis]
XP_032290951.1	23 kDa integral membrane protein isoform X1 [Drosophila virilis]
XP_002046876.1	major facilitator superfamily domain-containing protein 8 isoform X1 [Drosophila virilis]
XP_032291199.1	LOW QUALITY PROTEIN: adult enhancer factor 1 [Drosophila virilis]
XP_002047203.1	ribosomal protein S6 kinase beta-2 [Drosophila virilis]
XP_002047296.1	60S ribosomal protein L18 [Drosophila virilis]
XP_002048524.2	uncharacterized protein LOC6623825 isoform X4 [Drosophila virilis]
XP_002048487.2	chromodomain-helicase-DNA-binding protein Mi-2 homolog [Drosophila virilis]
XP_002048373.1	somatostatin receptor type 2 [Drosophila virilis]
XP_002047503.1	peroxiredoxin-2 [Drosophila virilis]
XP_002048204.1	heat shock protein 27 [Drosophila virilis]
XP_032293800.1	THO complex subunit 4B [Drosophila virilis]
XP_002051239.2	double-strand-break repair protein rad21 homolog [Drosophila virilis]
XP_032293789.1	protein WBSCR14 homolog isoform X1 [Drosophila virilis]
XP_002057855.2	cilia- and flagella-associated protein 299 [Drosophila virilis]
XP_002052169.2	uncharacterized protein LOC6628608 [Drosophila virilis]
XP_002052175.3	zinc metalloproteinase nas-4 [Drosophila virilis]
XP_002052205.2	transmembrane protein 230 [Drosophila virilis]
XP_002052295.1	serine protease inhibitor Kazal-type 1 [Drosophila virilis]
XP_032294375.1	uncharacterized protein LOC6628135 [Drosophila virilis]
XP_002052587.3	beta-1,3-galactosyltransferase 5 [Drosophila virilis]
XP_002059282.2	protein asteroid [Drosophila virilis]
XP_002059242.2	protein deadlock isoform X2 [Drosophila virilis]
XP_002050807.1	sulfotransferase 1 family member D1 isoform X2 [Drosophila virilis]
XP_032292514.1	prenylated Rab acceptor protein 1 [Drosophila virilis]
XP_002050439.1	thymidylate kinase [Drosophila virilis]
XP_002050501.2	antigen 5 like allergen Cul n 1 isoform X2 [Drosophila virilis]
XP_032291984.1	longitudinals lacking protein, isoforms J/P/Q/S/Z isoform X3 [Drosophila virilis]
XP_002049636.1	uncharacterized protein LOC6626156 [Drosophila virilis]
XP_002049451.1	CCAAT/enhancer-binding protein [Drosophila virilis]
XP_002057151.2	uncharacterized protein LOC6633270 [Drosophila virilis]
XP_002057042.3	LOW QUALITY PROTEIN: ADP-ribosylation factor-like protein 6 [Drosophila virilis]
XP_002059609.1	uncharacterized protein LOC6636078 [Drosophila virilis]
XP_002056919.1	trichohyalin [Drosophila virilis]
XP_002056925.1	transmembrane emp24 domain-containing protein 3 [Drosophila virilis]
XP_032295855.1	uncharacterized protein LOC6631975 [Drosophila virilis]
XP_002059066.3	uncharacterized protein LOC6635430 [Drosophila virilis]
XP_002055220.1	segmentation protein Runt isoform X1 [Drosophila virilis]

## Sheet: Genes under sel., within invs
Genes putatively under divergence selection within inversions: 45 annotated genes
RefSeq protein ID	D. virilis orthologue
XP_015028872.1	uncharacterized protein LOC26530883 isoform X2 [Drosophila virilis]
XP_002051416.2	putative uncharacterized protein DDB_G0271606 isoform X1 [Drosophila virilis]
XP_002051363.1	testis-specific serine/threonine-protein kinase 3 [Drosophila virilis]
XP_015028038.1	transmembrane protein 65 isoform X2 [Drosophila virilis]
XP_002057885.1	sodium/potassium-transporting ATPase subunit beta-2 isoform X2 [Drosophila virilis]
XP_002057695.3	serine proteinase stubble [Drosophila virilis]
XP_015028233.1	RNA-binding protein 5-B [Drosophila virilis]
XP_002049877.1	CTD nuclear envelope phosphatase 1 [Drosophila virilis]
XP_002049915.1	gamma-soluble NSF attachment protein [Drosophila virilis]
XP_002050395.3	CSC1-like protein 2 isoform X1 [Drosophila virilis]
XP_002050421.1	uncharacterized protein LOC6625339 isoform X5 [Drosophila virilis]
XP_002050424.2	V-type proton ATPase subunit D 1 [Drosophila virilis]
XP_015030009.1	probable DNA double-strand break repair Rad50 ATPase [Drosophila virilis]
XP_002050649.2	peroxisomal membrane protein 11B [Drosophila virilis]
XP_002049629.2	uncharacterized protein LOC6627287 isoform X2 [Drosophila virilis]
XP_002049514.1	uncharacterized protein LOC6625826 [Drosophila virilis]
XP_002057255.1	diphthine methyltransferase [Drosophila virilis]
XP_032295569.1	uncharacterized protein LOC116652024 [Drosophila virilis]
XP_002057200.2	uncharacterized protein LOC6633848 [Drosophila virilis]
XP_002056925.1	transmembrane emp24 domain-containing protein 3 [Drosophila virilis]
XP_002056939.1	oxygen-dependent choline dehydrogenase [Drosophila virilis]
XP_002057285.1	uncharacterized protein LOC6633680 [Drosophila virilis]
XP_032295626.1	uncharacterized protein LOC116652030 [Drosophila virilis]
XP_015024671.1	uncharacterized protein LOC26531337 [Drosophila virilis]
XP_002058980.1	uncharacterized protein LOC6635440 [Drosophila virilis]
XP_002060394.2	transcription factor btd [Drosophila virilis]
XP_002055645.1	odorant receptor 19a [Drosophila virilis]
XP_015026666.1	scoloptoxin SSD14 [Drosophila virilis]
XP_032295952.1	wiskott-Aldrich syndrome protein homolog 1 [Drosophila virilis]
XP_032293800.1	THO complex subunit 4B [Drosophila virilis]
XP_002051239.2	double-strand-break repair protein rad21 homolog [Drosophila virilis]
XP_032293789.1	protein WBSCR14 homolog isoform X1 [Drosophila virilis]
XP_002057855.2	cilia- and flagella-associated protein 299 [Drosophila virilis]
XP_032292514.1	prenylated Rab acceptor protein 1 [Drosophila virilis]
XP_002050439.1	thymidylate kinase [Drosophila virilis]
XP_002050501.2	antigen 5 like allergen Cul n 1 isoform X2 [Drosophila virilis]
XP_032291984.1	longitudinals lacking protein, isoforms J/P/Q/S/Z isoform X3 [Drosophila virilis]
XP_002049636.1	uncharacterized protein LOC6626156 [Drosophila virilis]
XP_002057151.2	uncharacterized protein LOC6633270 [Drosophila virilis]
XP_002057042.3	LOW QUALITY PROTEIN: ADP-ribosylation factor-like protein 6 [Drosophila virilis]
XP_002059609.1	uncharacterized protein LOC6636078 [Drosophila virilis]
XP_002056919.1	trichohyalin [Drosophila virilis]
XP_002056925.1	transmembrane emp24 domain-containing protein 3 [Drosophila virilis]
XP_032295855.1	uncharacterized protein LOC6631975 [Drosophila virilis]
XP_002059066.3	uncharacterized protein LOC6635430 [Drosophila virilis]

## Sheet: Single copy orthologues (SCO)
All single copy orthologues (SCO) (inverted and colinear regions, genes under selection and not under selection): 7423 annotated genes (157 under selection, 7266 not under selection)
RefSeq protein ID	D. virilis orthologue
XP_015024875.1	uncharacterized protein LOC6635166 isoform X4 [Drosophila virilis]
XP_002058369.2	ubiquitin carboxyl-terminal hydrolase 12 [Drosophila virilis]
XP_032294944.1	uncharacterized protein LOC6635168 [Drosophila virilis]
XP_002058374.1	O-glucosyltransferase rumi [Drosophila virilis]
XP_002058375.1	vesicle transport protein SEC20 [Drosophila virilis]
XP_002058376.1	THO complex subunit 3 [Drosophila virilis]
XP_002058378.2	glutamate receptor ionotropic, kainate 2 isoform X1 [Drosophila virilis]
XP_032294904.1	uncharacterized protein LOC6635142 isoform X1 [Drosophila virilis]
XP_032294904.1	uncharacterized protein LOC6635142 isoform X1 [Drosophila virilis]
XP_002058383.1	dnaJ homolog subfamily B member 12 [Drosophila virilis]
XP_032295119.1	protein roadkill isoform X1 [Drosophila virilis]
XP_032295119.1	protein roadkill isoform X1 [Drosophila virilis]
XP_002058386.1	T-complex protein 1 subunit alpha [Drosophila virilis]
XP_002058387.1	uncharacterized protein LOC6635188 [Drosophila virilis]
XP_032295122.1	valacyclovir hydrolase [Drosophila virilis]
XP_002058391.1	protein D3 [Drosophila virilis]
XP_002058392.1	protein D3 [Drosophila virilis]
XP_002058397.1	uncharacterized protein LOC6635209 [Drosophila virilis]
XP_002058398.1	conserved oligomeric Golgi complex subunit 7 [Drosophila virilis]
XP_032295123.1	uncharacterized protein LOC6635211 [Drosophila virilis]
XP_002058401.2	translation initiation factor eIF-2B subunit alpha [Drosophila virilis]
XP_002058402.3	vacuolar protein sorting-associated protein 13B isoform X1 [Drosophila virilis]
XP_032294788.1	protein artichoke [Drosophila virilis]
XP_002058409.1	spindle assembly abnormal protein 6 homolog [Drosophila virilis]
XP_002058410.1	coiled-coil domain-containing protein 12 [Drosophila virilis]
XP_002058411.2	uncharacterized protein LOC6635223 [Drosophila virilis]
XP_002058413.1	nucleoplasmin-like protein [Drosophila virilis]
XP_002058415.1	sodium-independent sulfate anion transporter [Drosophila virilis]
XP_002058414.1	nucleoplasmin-like protein [Drosophila virilis]
XP_002058416.1	hydroxybutyrate coenzyme A transferase [Drosophila virilis]
XP_015024866.1	alpha-1,6-mannosyl-glycoprotein 2-beta-N-acetylglucosaminyltransferase isoform X2 [Drosophila virilis]
XP_002058419.1	rhodanese domain-containing protein CG4456 [Drosophila virilis]
XP_002058420.2	DNA polymerase theta [Drosophila virilis]
XP_002058421.1	kanadaptin [Drosophila virilis]
XP_002058422.1	high-affinity choline transporter 1 [Drosophila virilis]
XP_002058426.1	vesicular acetylcholine transporter [Drosophila virilis]
XP_002058428.3	peritrophin-55 [Drosophila virilis]
XP_002058430.1	uncharacterized protein LOC6634982 [Drosophila virilis]
XP_002058433.1	signal transducer and activator of transcription B isoform X1 [Drosophila virilis]
XP_002058436.1	DNA-directed RNA polymerase II subunit RPB9 [Drosophila virilis]
XP_032295050.1	T-cell leukemia homeobox protein 3 isoform X1 [Drosophila virilis]
XP_002058441.1	homeobox protein engrailed-1 [Drosophila virilis]
XP_002058442.2	homeobox protein NANOG [Drosophila virilis]
XP_015024918.1	modifier of mdg4 isoform X3 [Drosophila virilis]
XP_015024911.1	modifier of mdg4 isoform X5 [Drosophila virilis]
XP_002058449.2	mediator of RNA polymerase II transcription subunit 25, partial [Drosophila virilis]
XP_015024859.2	uncharacterized protein LOC6635023, partial [Drosophila virilis]
XP_002058451.2	uncharacterized protein LOC6635024 [Drosophila virilis]
XP_015024920.1	modifier of mdg4 isoform X9 [Drosophila virilis]
XP_015024899.1	modifier of mdg4 isoform X11 [Drosophila virilis]
XP_015024902.1	modifier of mdg4 isoform X4 [Drosophila virilis]
XP_015024908.1	modifier of mdg4 isoform X13 [Drosophila virilis]
XP_015024905.1	modifier of mdg4 isoform X20 [Drosophila virilis]
XP_002058470.1	'-5' ssDNA/RNA exonuclease TatD [Drosophila virilis]
XP_002058476.2	mycosubtilin synthase subunit C [Drosophila virilis]
XP_002058477.3	negative elongation factor A [Drosophila virilis]
XP_002058478.2	ATP synthase subunit C lysine N-methyltransferase [Drosophila virilis]
XP_002058479.1	protein O-GlcNAcase [Drosophila virilis]
XP_002058480.2	glutathione S-transferase 1-1 [Drosophila virilis]
XP_002058481.1	uncharacterized protein LOC6634893 [Drosophila virilis]
XP_032295254.1	ubiquitin thioesterase trabid [Drosophila virilis]
XP_002058484.2	protein dalmatian [Drosophila virilis]
XP_002058488.1	serine protease snake [Drosophila virilis]
XP_032294963.1	uncharacterized protein LOC116651863 [Drosophila virilis]
XP_032295295.1	uncharacterized protein LOC116651925 [Drosophila virilis]
XP_002058498.1	complexin isoform X2 [Drosophila virilis]
XP_002058500.1	melanization protease 1 [Drosophila virilis]
XP_002058501.1	S ribosomal protein L9, mitochondrial [Drosophila virilis]
XP_002058502.1	kDa FK506-binding nuclear protein [Drosophila virilis]
XP_002058503.1	cytoplasmic FMR1-interacting protein [Drosophila virilis]
XP_002058504.1	N-acetyl-D-glucosamine kinase [Drosophila virilis]
XP_002058505.1	serine--tRNA ligase, mitochondrial [Drosophila virilis]
XP_002058506.1	protein FAM50 homolog [Drosophila virilis]
XP_002058510.1	uncharacterized protein LOC6634997 [Drosophila virilis]
XP_032294889.1	serine/threonine-protein phosphatase 4 regulatory subunit 3 [Drosophila virilis]
XP_002058513.1	cilia- and flagella-associated protein 36 [Drosophila virilis]
XP_002058518.1	low molecular weight phosphotyrosine protein phosphatase 1 [Drosophila virilis]
XP_032295196.1	putative aminopeptidase W07G4.4 [Drosophila virilis]
XP_002058536.2	probable small nuclear ribonucleoprotein Sm D2 [Drosophila virilis]
XP_002058539.1	protein D2 [Drosophila virilis]
XP_002058540.1	uncharacterized protein LOC6634952 [Drosophila virilis]
XP_002058541.1	uncharacterized protein LOC6635124 [Drosophila virilis]
XP_002058542.1	uncharacterized protein LOC6635125 [Drosophila virilis]
XP_002058545.1	uncharacterized protein LOC6635128 [Drosophila virilis]
XP_002058546.1	uncharacterized protein LOC6635129 [Drosophila virilis]
XP_002058547.1	uncharacterized protein LOC6635130 [Drosophila virilis]
XP_002058548.1	uncharacterized protein LOC6635131 [Drosophila virilis]
XP_002058549.1	uncharacterized protein LOC6635132 [Drosophila virilis]
XP_002058551.3	uncharacterized protein LOC6635134 [Drosophila virilis]
XP_002058552.2	uncharacterized protein LOC6634900 [Drosophila virilis]
XP_002058553.2	uncharacterized protein LOC6634901 [Drosophila virilis]
XP_032295351.1	uncharacterized protein LOC6634903 [Drosophila virilis]
XP_032295297.1	uncharacterized protein LOC6634905 [Drosophila virilis]
XP_002058558.1	uncharacterized protein LOC6634906 [Drosophila virilis]
XP_002058559.2	keratin, type II cytoskeletal I [Drosophila virilis]
XP_002058560.1	uncharacterized protein LOC6634908 [Drosophila virilis]
XP_002058563.1	uncharacterized protein LOC6634911 [Drosophila virilis]
XP_015024845.2	neuropeptide F receptor isoform X3 [Drosophila virilis]
XP_002058566.2	uncharacterized protein LOC6635114 [Drosophila virilis]
XP_015024844.1	V-type proton ATPase subunit F isoform X4 [Drosophila virilis]
XP_032294967.1	uncharacterized protein LOC6635121 [Drosophila virilis]
XP_002058574.1	protein obstructor-E isoform X1 [Drosophila virilis]
XP_002058581.2	general odorant-binding protein 83a [Drosophila virilis]
XP_015024948.1	GILT-like protein 2 [Drosophila virilis]
XP_002058586.1	uncharacterized protein LOC6635182 [Drosophila virilis]
XP_002058587.1	phosphoglycerate mutase 2 [Drosophila virilis]
XP_002058588.1	eukaryotic translation initiation factor 2D [Drosophila virilis]
XP_002058589.1	histone RNA hairpin-binding protein [Drosophila virilis]
XP_032294882.1	uncharacterized protein LOC6634960 isoform X1 [Drosophila virilis]
XP_032294884.1	probable phosphoserine aminotransferase [Drosophila virilis]
XP_002058598.2	cytochrome c1-2, heme protein, mitochondrial [Drosophila virilis]
XP_002058599.1	uncharacterized protein LOC6634870 [Drosophila virilis]
XP_002058600.1	bromodomain-containing protein 8 [Drosophila virilis]
XP_002058601.1	CDGSH iron-sulfur domain-containing protein 2 homolog [Drosophila virilis]
XP_002058602.2	elongation factor 1-gamma [Drosophila virilis]
XP_032295296.1	ubiquitin carboxyl-terminal hydrolase 1 [Drosophila virilis]
XP_002058604.1	aminopeptidase Ey [Drosophila virilis]
XP_032295324.1	tyrosine-protein phosphatase 99A isoform X3 [Drosophila virilis]
XP_032295328.1	uncharacterized protein C2orf42 homolog [Drosophila virilis]
XP_002058617.1	KAT8 regulatory NSL complex subunit 2 isoform X2 [Drosophila virilis]
XP_032295164.1	CCR4-NOT transcription complex subunit 6-like isoform X1 [Drosophila virilis]
XP_032295162.1	NFX1-type zinc finger-containing protein 1 isoform X1 [Drosophila virilis]
XP_002058626.1	cysteine and histidine-rich domain-containing protein [Drosophila virilis]
XP_032294942.1	uncharacterized protein LOC6635061 [Drosophila virilis]
XP_002058630.1	adenomatous polyposis coli protein [Drosophila virilis]
XP_002058631.1	S ribosomal protein S24, mitochondrial [Drosophila virilis]
XP_002058632.1	TBC1 domain family member 7 [Drosophila virilis]
XP_015024954.2	unconventional myosin-Ia isoform X2 [Drosophila virilis]
XP_002058634.1	coumarate--CoA ligase 1 [Drosophila virilis]
XP_002058636.1	serine--tRNA synthetase-like protein Slimp [Drosophila virilis]
XP_002058637.3	anosmin-1 [Drosophila virilis]
XP_002058640.1	hamartin [Drosophila virilis]
XP_002058644.1	uncharacterized protein LOC6634854 [Drosophila virilis]
XP_002058645.1	ADP-ribosylation factor-like protein 6-interacting protein 4 [Drosophila virilis]
XP_032295366.1	syntaxin-1A [Drosophila virilis]
XP_032295176.1	beclin-1-like protein [Drosophila virilis]
XP_002058654.1	replication stress response regulator SDE2 [Drosophila virilis]
XP_015024956.1	cell wall protein DAN4 [Drosophila virilis]
XP_032294826.1	sodium-coupled monocarboxylate transporter 2 [Drosophila virilis]
XP_002058661.3	alpha-2 adrenergic receptor [Drosophila virilis]
XP_002058662.1	major allergen Ani s 1 [Drosophila virilis]
XP_032295052.1	low molecular weight phosphotyrosine protein phosphatase 1 isoform X1 [Drosophila virilis]
XP_002058666.1	uncharacterized protein LOC6635106 [Drosophila virilis]
XP_015024961.1	endophilin-A [Drosophila virilis]
XP_002058670.1	uncharacterized protein LOC6635110 [Drosophila virilis]
XP_032295081.1	mitochondrial pyruvate carrier 1 [Drosophila virilis]
XP_002058672.1	uncharacterized protein LOC6635112 [Drosophila virilis]
XP_002058673.1	S-phase kinase-associated protein 2 [Drosophila virilis]
XP_002058674.2	uncharacterized protein LOC6634914 [Drosophila virilis]
XP_002058675.1	transcription factor Sp5 [Drosophila virilis]
XP_032294885.1	probable sodium/potassium/calcium exchanger CG1090 [Drosophila virilis]
XP_002058678.1	sideroflexin-1-3 [Drosophila virilis]
XP_002058680.1	neuroendocrine convertase 2 [Drosophila virilis]
XP_002058682.2	uncharacterized protein LOC6634922 isoform X1 [Drosophila virilis]
XP_002058683.1	uncharacterized protein LOC6635040 [Drosophila virilis]
XP_032295107.1	uncharacterized protein LOC6635042 [Drosophila virilis]
XP_002058686.1	uncharacterized protein LOC6635043 [Drosophila virilis]
XP_002058687.2	uncharacterized protein LOC6635044 [Drosophila virilis]
XP_002058690.1	uncharacterized protein LOC6635047 [Drosophila virilis]
XP_002058691.1	uncharacterized protein LOC6635048 [Drosophila virilis]
XP_032295242.1	uncharacterized protein LOC6634863 isoform X12 [Drosophila virilis]
XP_002058700.2	uncharacterized protein LOC6634865 [Drosophila virilis]
XP_002058702.1	uncharacterized protein LOC6634867 [Drosophila virilis]
XP_002058704.1	translation initiation factor IF-2, mitochondrial isoform X1 [Drosophila virilis]
XP_002058708.2	LOW QUALITY PROTEIN: protein fork head [Drosophila virilis]
XP_002058708.2	LOW QUALITY PROTEIN: protein fork head [Drosophila virilis]
XP_002058709.1	torso-like protein [Drosophila virilis]
XP_015024822.1	peripheral plasma membrane protein CASK isoform X10 [Drosophila virilis]
XP_032294969.1	gustatory receptor for bitter taste 93a [Drosophila virilis]
XP_002058713.1	uncharacterized protein LOC6634966 [Drosophila virilis]
XP_002058714.2	evolutionarily conserved signaling intermediate in Toll pathway, mitochondrial [Drosophila virilis]
XP_015024818.1	GTP-binding protein 2 [Drosophila virilis]
XP_002058716.1	guanine deaminase [Drosophila virilis]
XP_002058717.1	cyclin-G-associated kinase [Drosophila virilis]
XP_002058723.1	nucleolin 2 [Drosophila virilis]
XP_002054907.1	transcription termination factor 5, mitochondrial [Drosophila virilis]
XP_002054906.1	ribosome production factor 2 homolog [Drosophila virilis]
XP_002054905.1	uncharacterized protein LOC6630369 [Drosophila virilis]
XP_002054904.1	ralA-binding protein 1 [Drosophila virilis]
XP_032294838.1	ribosomal protein S6 kinase delta-1 [Drosophila virilis]
XP_002054900.1	protein epsilon [Drosophila virilis]
XP_002054899.1	uncharacterized protein LOC6630363 [Drosophila virilis]
XP_002054896.1	transcriptional adapter 2A isoform X1 [Drosophila virilis]
XP_032295100.1	homeobox protein B-H1 [Drosophila virilis]
XP_002054892.1	vam6/Vps39-like protein [Drosophila virilis]
XP_002054891.1	probable arginine--tRNA ligase, mitochondrial [Drosophila virilis]
XP_002054889.2	S ribosomal protein S9, mitochondrial [Drosophila virilis]
XP_015026820.1	transient receptor potential channel pyrexia isoform X1 [Drosophila virilis]
XP_032295097.1	ER membrane protein complex subunit 1 isoform X2 [Drosophila virilis]
XP_002054886.1	RRP15-like protein [Drosophila virilis]
XP_015027786.1	polycystin-2 [Drosophila virilis]
XP_015027784.1	uncharacterized protein LOC6629583 isoform X2 [Drosophila virilis]
XP_015027784.1	uncharacterized protein LOC6629583 isoform X2 [Drosophila virilis]
XP_002054871.1	J domain-containing protein CG6693 [Drosophila virilis]
XP_002054870.2	zinc finger protein 668 [Drosophila virilis]
XP_002054869.1	zinc finger protein 124 [Drosophila virilis]
XP_002054867.1	zinc finger protein 91 [Drosophila virilis]
XP_002054866.2	zinc finger protein 436 [Drosophila virilis]
XP_002054865.1	zinc finger protein 62 homolog isoform X1 [Drosophila virilis]
XP_002054860.1	transcription factor Ouib [Drosophila virilis]
XP_002054859.2	zinc finger protein 836 isoform X1 [Drosophila virilis]
XP_002054856.1	lipase 3 [Drosophila virilis]
XP_032294971.1	laccase [Drosophila virilis]
XP_032294971.1	laccase [Drosophila virilis]
XP_002054853.1	protein FAM98A [Drosophila virilis]
XP_002054852.2	LIM and senescent cell antigen-like-containing domain protein 1 isoform X1 [Drosophila virilis]
XP_002054848.1	protein arginine N-methyltransferase 1.1 [Drosophila virilis]
XP_032295027.1	hepatoma-derived growth factor [Drosophila virilis]
XP_032295027.1	hepatoma-derived growth factor [Drosophila virilis]
XP_032294972.1	inositol polyphosphate 1-phosphatase, partial [Drosophila virilis]
XP_002054845.1	uncharacterized protein LOC6629640 [Drosophila virilis]
XP_002054844.1	octopamine receptor beta-1R [Drosophila virilis]
XP_032294973.1	aminocyclopropane-1-carboxylate oxidase [Drosophila virilis]
XP_015027781.1	elongation of very long chain fatty acids protein AAEL008004 [Drosophila virilis]
XP_015026832.1	deoxynucleoside kinase isoform X1 [Drosophila virilis]
XP_015027906.1	uncharacterized protein LOC26531500 [Drosophila virilis]
XP_002054839.1	thioredoxin domain-containing protein 9 [Drosophila virilis]
XP_015026836.1	phosphofurin acidic cluster sorting protein 2 isoform X1 [Drosophila virilis]
XP_032294876.1	ras-related protein rab7 isoform X2 [Drosophila virilis]
XP_002054830.3	protein UBASH3A homolog isoform X1 [Drosophila virilis]
XP_002054828.1	transmembrane protein 179 [Drosophila virilis]
XP_002054823.1	putative fatty acyl-CoA reductase CG5065 [Drosophila virilis]
XP_002054821.1	S proteasome non-ATPase regulatory subunit 13 [Drosophila virilis]
XP_015026839.1	hydroxy-3-methylglutaryl-coenzyme A reductase [Drosophila virilis]
XP_002054819.1	ran-binding protein 3 [Drosophila virilis]
XP_032295203.1	protein sel-1 homolog 1 [Drosophila virilis]
XP_002054816.1	phosphatidylglycerophosphatase and protein-tyrosine phosphatase 1 isoform X2 [Drosophila virilis]
XP_002054815.1	succinate dehydrogenase [ubiquinone] cytochrome b small subunit, mitochondrial isoform X1 [Drosophila virilis]
XP_002054814.1	uncharacterized protein LOC6630780 [Drosophila virilis]
XP_015026842.1	lipid storage droplets surface-binding protein 1 isoform X4 [Drosophila virilis]
XP_002054811.1	dnaJ homolog subfamily C member 8 isoform X1 [Drosophila virilis]
XP_002054810.1	helicase SKI2W [Drosophila virilis]
XP_002054808.1	nuclear pore complex protein Nup98-Nup96 [Drosophila virilis]
XP_032295198.1	eukaryotic translation initiation factor 4G [Drosophila virilis]
XP_032295198.1	eukaryotic translation initiation factor 4G [Drosophila virilis]
XP_032295013.1	protein Skeletor, isoforms B/C isoform X2 [Drosophila virilis]
XP_032295013.1	protein Skeletor, isoforms B/C isoform X2 [Drosophila virilis]
XP_002054802.1	protein pellino [Drosophila virilis]
XP_032295014.1	transcription initiation factor IIA subunit 2 [Drosophila virilis]
XP_002054800.1	oxidoreductase-like domain-containing protein 1 [Drosophila virilis]
XP_032295015.1	homeobox protein rough [Drosophila virilis]
XP_002054798.1	ribonucleoprotein RB97D isoform X1 [Drosophila virilis]
XP_032295019.1	SPARC [Drosophila virilis]
XP_002060505.2	histone H2A.v [Drosophila virilis]
XP_032295017.1	pre-mRNA-splicing factor Slu7 [Drosophila virilis]
XP_032295016.1	probable cleavage and polyadenylation specificity factor subunit 2 [Drosophila virilis]
XP_002054792.2	lachesin [Drosophila virilis]
XP_032295260.1	histone-lysine N-methyltransferase trithorax isoform X1 [Drosophila virilis]
XP_002054788.2	uncharacterized protein LOC6630168 [Drosophila virilis]
XP_032295263.1	uncharacterized protein LOC6630167 isoform X2 [Drosophila virilis]
XP_002054784.1	methionine--tRNA ligase, mitochondrial [Drosophila virilis]
XP_002054783.1	uncharacterized protein LOC6630163 [Drosophila virilis]
XP_002054781.2	proclotting enzyme [Drosophila virilis]
XP_002054780.1	serine protease gd [Drosophila virilis]
XP_002054779.1	serine protease 42 [Drosophila virilis]
XP_002054778.3	dopamine receptor 1 isoform X1 [Drosophila virilis]
XP_002054774.2	uncharacterized protein LOC6630012 [Drosophila virilis]
XP_002054772.1	protein lifeguard 1 [Drosophila virilis]
XP_002054769.1	RPII140-upstream gene protein [Drosophila virilis]
XP_002054768.1	twinfilin [Drosophila virilis]
XP_002054766.2	kinesin-like protein KIF19 [Drosophila virilis]
XP_002054765.2	dynein regulatory complex subunit 6 [Drosophila virilis]
XP_002054763.1	kDa heat shock protein, mitochondrial [Drosophila virilis]
XP_002054762.1	neuropeptide CCHamide-1 [Drosophila virilis]
XP_032295057.1	ecdysteroid-regulated 16 kDa protein [Drosophila virilis]
XP_002054760.1	kinesin-like protein Klp98A isoform X1 [Drosophila virilis]
XP_002054759.1	putative gustatory receptor 98b [Drosophila virilis]
XP_032295045.1	uncharacterized protein LOC6629793 [Drosophila virilis]
XP_002054753.1	dynein regulatory complex protein 9 [Drosophila virilis]
XP_032295298.1	chromatin modification-related protein EAF1 [Drosophila virilis]
XP_002054751.1	kelch-like protein 40a [Drosophila virilis]
XP_015026850.1	nephrin isoform X1 [Drosophila virilis]
XP_032294975.1	ankycorbin [Drosophila virilis]
XP_032294975.1	ankycorbin [Drosophila virilis]
XP_002054745.2	uncharacterized protein LOC6629783 [Drosophila virilis]
XP_002054743.1	uncharacterized protein LOC6629781 [Drosophila virilis]
XP_002054742.1	adipocyte plasma membrane-associated protein [Drosophila virilis]
XP_002054741.1	max-like protein X [Drosophila virilis]
XP_015026854.1	RING finger protein unkempt isoform X1 [Drosophila virilis]
XP_002054738.1	protein hedgehog [Drosophila virilis]
XP_032295285.1	uncharacterized protein LOC6630960 isoform X3 [Drosophila virilis]
XP_002054736.1	zinc finger and BTB domain-containing protein 17 [Drosophila virilis]
XP_002054732.1	aminoacylase-1A [Drosophila virilis]
XP_015026855.1	proteoglycan Cow isoform X1 [Drosophila virilis]
XP_002054729.2	uncharacterized protein LOC6630822 [Drosophila virilis]
XP_002054728.1	ubiquitin-like domain-containing CTD phosphatase 1 [Drosophila virilis]
XP_002054726.2	cytochrome P450 CYP12A2 [Drosophila virilis]
XP_002054726.2	cytochrome P450 CYP12A2 [Drosophila virilis]
XP_015027759.1	zinc finger protein 287 isoform X2 [Drosophila virilis]
XP_032295381.1	histone-lysine N-methyltransferase, H3 lysine-79 specific isoform X2 [Drosophila virilis]
XP_032294708.1	E3 ubiquitin-protein ligase RNF13-like [Drosophila virilis]
XP_032294705.1	general transcription factor IIF subunit 1 [Drosophila virilis]
XP_032294687.1	transcription factor E4F1-like [Drosophila virilis]
XP_002054716.2	uncharacterized protein LOC6630003 [Drosophila virilis]
XP_002054715.1	transcription elongation regulator 1 isoform X1 [Drosophila virilis]
XP_015027755.1	serine/threonine-protein kinase PAK 1 [Drosophila virilis]
XP_015027755.1	serine/threonine-protein kinase PAK 1 [Drosophila virilis]
XP_002054712.1	pre-mRNA 3'-end-processing factor FIP1 [Drosophila virilis]
XP_002054707.1	hydroxytryptamine receptor 2B isoform X1 [Drosophila virilis]
XP_002054706.1	serine/arginine repetitive matrix protein 2 [Drosophila virilis]
XP_002054705.1	adenosine 3'-phospho 5'-phosphosulfate transporter 1 [Drosophila virilis]
XP_032295332.1	keratin-associated protein 6-2 [Drosophila virilis]
XP_032294979.1	keratin, type I cytoskeletal 9 [Drosophila virilis]
XP_002054700.1	prismalin-14 [Drosophila virilis]
XP_002054699.1	glycine-rich protein 23 [Drosophila virilis]
XP_032295141.1	uncharacterized protein LOC6629299 isoform X1 [Drosophila virilis]
XP_002054697.1	attacin-A [Drosophila virilis]
XP_015027887.1	uncharacterized protein LOC26531311 isoform X1 [Drosophila virilis]
XP_002054695.2	uncharacterized protein LOC6629287 [Drosophila virilis]
XP_002054694.1	transmembrane protein 192 [Drosophila virilis]
XP_002054693.2	dual specificity protein kinase TTK [Drosophila virilis]
XP_015027753.1	putative uncharacterized protein DDB_G0271606 isoform X1 [Drosophila virilis]
XP_002054691.1	uncharacterized protein LOC6629283 [Drosophila virilis]
XP_002054690.1	RNA transcription, translation and transport factor protein [Drosophila virilis]
XP_002054687.1	zinc finger protein 267 [Drosophila virilis]
XP_002054687.1	zinc finger protein 267 [Drosophila virilis]
XP_002054686.1	S ribosomal protein L19, mitochondrial [Drosophila virilis]
XP_002054685.1	protein unc-50 homolog [Drosophila virilis]
XP_032294939.1	protein hunchback [Drosophila virilis]
XP_002054681.1	sterol O-acyltransferase 1 [Drosophila virilis]
XP_032295172.1	cyclin-dependent kinases regulatory subunit [Drosophila virilis]
XP_002054679.1	uncharacterized protein LOC6629262 [Drosophila virilis]
XP_002054678.1	uncharacterized protein LOC6629261 [Drosophila virilis]
XP_002054677.1	uncharacterized protein LOC6629260 [Drosophila virilis]
XP_002054675.3	transcription factor Ouib [Drosophila virilis]
XP_002054673.2	zinc finger protein 850 [Drosophila virilis]
XP_002054672.1	VPS35 endosomal protein sorting factor-like [Drosophila virilis]
XP_002054671.1	PP2C-like domain-containing protein CG9801 [Drosophila virilis]
XP_002054670.2	LOW QUALITY PROTEIN: uncharacterized protein LOC6629605 [Drosophila virilis]
XP_002054669.1	protein NASP homolog [Drosophila virilis]
XP_002054667.1	phenoloxidase-activating factor 2 [Drosophila virilis]
XP_032294827.1	uncharacterized protein LOC26530586 isoform X1 [Drosophila virilis]
XP_002054664.2	GILT-like protein 1 [Drosophila virilis]
XP_002054663.1	ras-related GTP-binding protein A [Drosophila virilis]
XP_002054660.2	protein SHQ1 homolog [Drosophila virilis]
XP_002054658.1	MAGE-like protein 2 [Drosophila virilis]
XP_015027747.1	trichohyalin isoform X1 [Drosophila virilis]
XP_002054656.2	uncharacterized protein LOC6630800 isoform X1 [Drosophila virilis]
XP_032295083.1	GPN-loop GTPase 3 [Drosophila virilis]
XP_002054654.2	pancreas transcription factor 1 subunit alpha [Drosophila virilis]
XP_002054652.1	uncharacterized protein LOC6630794 [Drosophila virilis]
XP_002054651.2	ELMO domain-containing protein 2 [Drosophila virilis]
XP_002054650.1	secernin-3 [Drosophila virilis]
XP_032295095.1	serine-rich adhesin for platelets [Drosophila virilis]
XP_032295095.1	serine-rich adhesin for platelets [Drosophila virilis]
XP_002054646.1	enhancer of yellow 2b transcription factor [Drosophila virilis]
XP_002054643.1	terminal uridylyltransferase Tailor [Drosophila virilis]
XP_002054642.1	dephospho-CoA kinase [Drosophila virilis]
XP_002054641.1	THO complex subunit 4 [Drosophila virilis]
XP_002054639.1	S ribosomal protein L35a [Drosophila virilis]
XP_002054638.1	polymerase delta-interacting protein 2 [Drosophila virilis]
XP_002054637.1	S ribosomal protein L44, mitochondrial isoform X1 [Drosophila virilis]
XP_002054635.1	histone deacetylase 3 [Drosophila virilis]
XP_002054634.1	kinase suppressor of Ras 2 [Drosophila virilis]
XP_015026879.1	SURP and G-patch domain-containing protein 1 isoform X2 [Drosophila virilis]
XP_002054631.1	bumetanide-sensitive sodium-(potassium)-chloride cotransporter [Drosophila virilis]
XP_032295220.1	uncharacterized protein LOC6630670 isoform X2 [Drosophila virilis]
XP_015026884.1	uncharacterized protein LOC6630669 [Drosophila virilis]
XP_002054626.1	nuclear pore complex protein Nup93-1 [Drosophila virilis]
XP_002054625.1	GTP-binding protein Rheb homolog [Drosophila virilis]
XP_002054624.1	RNA-binding protein 42 [Drosophila virilis]
XP_002054623.2	phospholipid phosphatase 5 isoform X1 [Drosophila virilis]
XP_015026885.1	phosphatidylinositol 4-kinase type 2-alpha isoform X2 [Drosophila virilis]
XP_002054619.2	transcription initiation factor TFIID subunit 6 isoform X2 [Drosophila virilis]
XP_002054617.2	uncharacterized protein DDB_G0271670 [Drosophila virilis]
XP_002054614.1	WD repeat-containing protein 3 [Drosophila virilis]
XP_002054613.1	uncharacterized protein LOC6630680 [Drosophila virilis]
XP_015027741.1	eukaryotic translation initiation factor 1A, X-chromosomal [Drosophila virilis]
XP_002054612.1	anionic trypsin [Drosophila virilis]
XP_015027741.1	eukaryotic translation initiation factor 1A, X-chromosomal [Drosophila virilis]
XP_002054610.1	peptidyl-prolyl cis-trans isomerase NIMA-interacting 4 [Drosophila virilis]
XP_002054609.1	probable glutamine--tRNA ligase [Drosophila virilis]
XP_002054606.1	uncharacterized protein LOC6630541 [Drosophila virilis]
XP_002054595.2	chromatin-remodeling ATPase INO80 isoform X1 [Drosophila virilis]
XP_015027930.1	uncharacterized protein LOC26531733 [Drosophila virilis]
XP_002054595.2	chromatin-remodeling ATPase INO80 isoform X1 [Drosophila virilis]
XP_002054598.1	putative serine protease K12H4.7 [Drosophila virilis]
XP_002054597.1	thymus-specific serine protease [Drosophila virilis]
XP_002054595.2	chromatin-remodeling ATPase INO80 isoform X1 [Drosophila virilis]
XP_002054590.2	putative serine protease K12H4.7 [Drosophila virilis]
XP_002054589.1	uncharacterized protein LOC6629519 [Drosophila virilis]
XP_002054588.3	IDLSRF-like peptide [Drosophila virilis]
XP_032295073.1	dystrophin, isoforms A/C/F/G/H isoform X19 [Drosophila virilis]
XP_032295070.1	dystrophin isoform X15 [Drosophila virilis]
XP_002054585.2	larval cuticle protein A3A [Drosophila virilis]
XP_015026911.1	organic cation transporter-like protein isoform X1 [Drosophila virilis]
XP_002049204.2	angiopoietin-related protein 7 [Drosophila virilis]
XP_015027737.1	organic cation transporter protein [Drosophila virilis]
XP_002054578.2	anoctamin-1 isoform X4 [Drosophila virilis]
XP_002054577.1	V-type proton ATPase subunit G [Drosophila virilis]
XP_002054576.1	alpha-taxilin [Drosophila virilis]
XP_032294927.1	Kv channel-interacting protein 1 [Drosophila virilis]
XP_002054574.3	CD81 antigen [Drosophila virilis]
XP_032294864.1	SH2B adapter protein 2 isoform X1 [Drosophila virilis]
XP_032295133.1	adult enhancer factor 1 [Drosophila virilis]
XP_002054569.1	autophagy-related protein 13 homolog [Drosophila virilis]
XP_002054568.2	meiosis-specific nuclear structural protein 1 [Drosophila virilis]
XP_002054567.2	dipeptidyl peptidase 3 isoform X1 [Drosophila virilis]
XP_002054565.1	synaptosomal-associated protein 25 [Drosophila virilis]
XP_002054564.1	uncharacterized protein LOC6630045 [Drosophila virilis]
XP_032295130.1	mediator of RNA polymerase II transcription subunit 6 [Drosophila virilis]
XP_002054562.1	N-alpha-acetyltransferase 80 isoform X1 [Drosophila virilis]
XP_002054561.1	flavin reductase (NADPH) [Drosophila virilis]
XP_002054560.3	actin cytoskeleton-regulatory complex protein PAN1 isoform X1 [Drosophila virilis]
XP_002054557.2	uncharacterized protein LOC6629923 [Drosophila virilis]
XP_002054555.1	GTP-binding protein Di-Ras2 [Drosophila virilis]
XP_002054554.1	uncharacterized protein LOC6629920 [Drosophila virilis]
XP_002054553.1	charged multivesicular body protein 3 [Drosophila virilis]
XP_032295383.1	serine protease easter [Drosophila virilis]
XP_032294797.1	melanization protease 1 [Drosophila virilis]
XP_002054549.3	uncharacterized protein LOC6629889 [Drosophila virilis]
XP_002054548.2	S proteasome regulatory subunit 6B [Drosophila virilis]
XP_032294833.1	probable Dol-P-Man:Man(7)GlcNAc(2)-PP-Dol alpha-1,6-mannosyltransferase isoform X1 [Drosophila virilis]
XP_002054546.2	uncharacterized protein LOC6629886 [Drosophila virilis]
XP_002054545.1	uncharacterized protein F21D5.5 [Drosophila virilis]
XP_002054544.1	ADP-ribosylation factor-like protein 2 [Drosophila virilis]
XP_002054543.1	cytochrome c oxidase subunit 7A, mitochondrial [Drosophila virilis]
XP_002054541.1	high affinity copper uptake protein 1 [Drosophila virilis]
XP_032295357.1	tropomodulin isoform X4 [Drosophila virilis]
XP_032295361.1	tropomodulin isoform X7 [Drosophila virilis]
XP_015026918.1	J domain-containing protein isoform X2 [Drosophila virilis]
XP_002054531.1	prolyl 4-hydroxylase subunit alpha-2 [Drosophila virilis]
XP_032295138.1	prolyl 4-hydroxylase subunit alpha-1 [Drosophila virilis]
XP_002054527.1	prolyl 4-hydroxylase subunit alpha-2 [Drosophila virilis]
XP_032295139.1	prolyl 4-hydroxylase subunit alpha-1 [Drosophila virilis]
XP_002054525.2	prolyl 4-hydroxylase subunit alpha-1 [Drosophila virilis]
XP_002054522.1	STAM-binding protein-like A [Drosophila virilis]
XP_002054521.3	calcium-binding mitochondrial carrier protein Aralar1 isoform X2 [Drosophila virilis]
XP_002054521.3	calcium-binding mitochondrial carrier protein Aralar1 isoform X2 [Drosophila virilis]
XP_002054519.1	corticotropin-releasing factor-binding protein [Drosophila virilis]
XP_002054518.1	sphingomyelin phosphodiesterase [Drosophila virilis]
XP_002054514.1	S ribosomal protein S18c, mitochondrial [Drosophila virilis]
XP_032295379.1	mucin-5AC [Drosophila virilis]
XP_002054512.1	kDa U5 small nuclear ribonucleoprotein component [Drosophila virilis]
XP_002054510.1	trypsin alpha-3 [Drosophila virilis]
XP_032294986.1	protein enabled homolog [Drosophila virilis]
XP_032294984.1	nucleolysin TIA-1 isoform X3 [Drosophila virilis]
XP_002054505.2	nucleolysin TIA-1 isoform X2 [Drosophila virilis]
XP_015026920.1	peptidyl-prolyl cis-trans isomerase G isoform X1 [Drosophila virilis]
XP_015026920.1	peptidyl-prolyl cis-trans isomerase G isoform X1 [Drosophila virilis]
XP_032294943.1	uncharacterized protein LOC6630903 isoform X1 [Drosophila virilis]
XP_002054496.1	transmembrane protein 26 [Drosophila virilis]
XP_002054495.1	ribosomal RNA processing protein 36 homolog [Drosophila virilis]
XP_002054494.1	S ribosomal protein L11, mitochondrial [Drosophila virilis]
XP_002054493.1	WD40 repeat-containing protein SMU1 [Drosophila virilis]
XP_015026921.1	uncharacterized protein LOC6630753 isoform X1 [Drosophila virilis]
XP_032294925.1	cubilin [Drosophila virilis]
XP_002054488.1	UDP-N-acetylglucosamine transferase subunit ALG13 homolog [Drosophila virilis]
XP_002054487.1	aminopeptidase N [Drosophila virilis]
XP_002054486.2	UDP-xylose and UDP-N-acetylglucosamine transporter [Drosophila virilis]
XP_002054485.2	uncharacterized protein LOC6630610 [Drosophila virilis]
XP_002054483.1	eukaryotic translation initiation factor 3 subunit D-1 [Drosophila virilis]
XP_002054482.2	spaetzle-processing enzyme [Drosophila virilis]
XP_002054481.2	E3-independent) E2 ubiquitin-conjugating enzyme UBE2O isoform X1 [Drosophila virilis]
XP_002054478.3	synaptic vesicular amine transporter [Drosophila virilis]
XP_002054476.1	lysosomal acid glucosylceramidase [Drosophila virilis]
XP_002054475.1	alpha-tocopherol transfer protein-like [Drosophila virilis]
XP_002054474.1	alpha-tocopherol transfer protein-like [Drosophila virilis]
XP_002054473.1	myogenic-determination protein [Drosophila virilis]
XP_015026922.1	glutathione-specific gamma-glutamylcyclotransferase 1 [Drosophila virilis]
XP_002054470.1	interleukin enhancer-binding factor 2 homolog [Drosophila virilis]
XP_002054467.2	c-Myc-binding protein homolog [Drosophila virilis]
XP_002054466.1	uncharacterized protein LOC6629845 [Drosophila virilis]
XP_002054465.1	death-inducer obliterator 1 [Drosophila virilis]
XP_002054463.1	palmitoyltransferase ZDHHC6 [Drosophila virilis]
XP_015027702.1	saccharopine dehydrogenase-like oxidoreductase [Drosophila virilis]
XP_032294987.1	kDa microtubule-associated protein [Drosophila virilis]
XP_002054457.1	DNA-binding protein modulo [Drosophila virilis]
XP_002054456.1	beta-arrestin-1 isoform X1 [Drosophila virilis]
XP_032295350.1	uncharacterized protein LOC116651936 [Drosophila virilis]
XP_032295348.1	vesicular glutamate transporter 1 [Drosophila virilis]
XP_032295334.1	polypyrimidine tract-binding protein 1 isoform X2 [Drosophila virilis]
XP_032295339.1	polypyrimidine tract-binding protein 1 isoform X7 [Drosophila virilis]
XP_032296329.1	protein SPT2 homolog isoform X2 [Drosophila virilis]
XP_032294956.1	rho GTPase-activating protein 100F isoform X6 [Drosophila virilis]
XP_002054445.1	uncharacterized protein LOC6629367 isoform X2 [Drosophila virilis]
XP_032294813.1	DDB1- and CUL4-associated factor 5 isoform X1 [Drosophila virilis]
XP_002054443.1	uncharacterized protein LOC6629365 [Drosophila virilis]
XP_002054444.2	DDB1- and CUL4-associated factor 5 isoform X2 [Drosophila virilis]
XP_032294814.1	histone-lysine N-methyltransferase PR-Set7 [Drosophila virilis]
XP_015027696.1	flocculation protein FLO11 isoform X2 [Drosophila virilis]
XP_002054438.1	ATP synthase subunit e, mitochondrial [Drosophila virilis]
XP_002054437.1	DNA repair protein XRCC3 [Drosophila virilis]
XP_015027694.1	probable serine/threonine-protein kinase DDB_G0282963 [Drosophila virilis]
XP_002054435.1	dynein assembly factor 5, axonemal [Drosophila virilis]
XP_015027688.1	male-specific protein scotti [Drosophila virilis]
XP_032294785.1	uncharacterized protein LOC6630739 isoform X1 [Drosophila virilis]
XP_032294786.1	uncharacterized protein LOC6630736 [Drosophila virilis]
XP_032294785.1	uncharacterized protein LOC6630739 isoform X1 [Drosophila virilis]
XP_032295302.1	homeobox protein slou [Drosophila virilis]
XP_002054418.3	homeobox protein Hmx [Drosophila virilis]
XP_002054417.1	peroxiredoxin-2 [Drosophila virilis]
XP_015027960.1	splicing factor 1 isoform X1 [Drosophila virilis]
XP_002054416.1	nucleolar protein 14 homolog [Drosophila virilis]
XP_002054415.1	pyrroline-5-carboxylate reductase [Drosophila virilis]
XP_015026936.1	ubiquitin-conjugating enzyme E2 J2 [Drosophila virilis]
XP_002054413.1	uncharacterized protein LOC6630542 [Drosophila virilis]
XP_032295022.1	eclosion hormone [Drosophila virilis]
XP_002054408.2	peroxidase [Drosophila virilis]
XP_002054408.2	peroxidase [Drosophila virilis]
XP_002054408.2	peroxidase [Drosophila virilis]
XP_002054409.2	uncharacterized protein LOC6630686, partial [Drosophila virilis]
XP_015026941.1	protein CREG1 [Drosophila virilis]
XP_002054398.2	protein phosphatase 1 regulatory subunit 7 [Drosophila virilis]
XP_002054395.1	transcription factor IIIB 90 kDa subunit [Drosophila virilis]
XP_032295318.1	BTB/POZ domain-containing protein 6-B isoform X4 [Drosophila virilis]
XP_002054395.1	transcription factor IIIB 90 kDa subunit [Drosophila virilis]
XP_002054393.1	uncharacterized protein LOC6630499 [Drosophila virilis]
XP_015026942.1	uncharacterized protein LOC6630498 [Drosophila virilis]
XP_032294784.1	serine-rich adhesin for platelets [Drosophila virilis]
XP_002054390.1	tRNA-specific adenosine deaminase 2 [Drosophila virilis]
XP_002054388.1	baculoviral IAP repeat-containing protein 5 [Drosophila virilis]
XP_002054387.1	protein fem-1 homolog C [Drosophila virilis]
XP_002054385.1	protein phosphatase PP2A 55 kDa regulatory subunit isoform X1 [Drosophila virilis]
XP_002054384.1	TATA box-binding protein-associated factor RNA polymerase I subunit B [Drosophila virilis]
XP_002054383.1	retinol-binding protein pinta [Drosophila virilis]
XP_002054382.1	MOB kinase activator-like 1 [Drosophila virilis]
XP_002054381.1	nucleolar protein 56 [Drosophila virilis]
XP_002054380.2	clathrin interactor 1 isoform X2 [Drosophila virilis]
XP_015027683.1	telomere length regulation protein TEL2 homolog isoform X1 [Drosophila virilis]
XP_002054379.1	FAST kinase domain-containing protein 4 [Drosophila virilis]
XP_002054378.1	IQ and ubiquitin-like domain-containing protein [Drosophila virilis]
XP_032295265.1	uncharacterized protein LOC6630074 [Drosophila virilis]
XP_002054376.1	formin-like protein 20 [Drosophila virilis]
XP_015027682.1	bisphosphoglycerate-dependent phosphoglycerate mutase isoform X1 [Drosophila virilis]
XP_002054374.2	carbonic anhydrase 15 [Drosophila virilis]
XP_002054373.2	uncharacterized protein LOC6630067 [Drosophila virilis]
XP_032294991.1	uncharacterized protein LOC6630066 [Drosophila virilis]
XP_002054369.2	pyruvate kinase isoform X1 [Drosophila virilis]
XP_002054366.3	putative OPA3-like protein CG13603 [Drosophila virilis]
XP_002054365.1	nucleoporin Ndc1 [Drosophila virilis]
XP_032295272.1	pneumococcal serine-rich repeat protein isoform X1 [Drosophila virilis]
XP_032295282.1	LOW QUALITY PROTEIN: AF4/FMR2 family member 4 [Drosophila virilis]
XP_032295278.1	progestin and adipoQ receptor family member 4 isoform X1 [Drosophila virilis]
XP_015027804.2	endothelin-converting enzyme homolog [Drosophila virilis]
XP_032295276.1	neprilysin-4 [Drosophila virilis]
XP_032295279.1	progestin and adipoQ receptor family member 4 isoform X2 [Drosophila virilis]
XP_002054357.1	THO complex subunit 1 [Drosophila virilis]
XP_015027677.1	uncharacterized protein LOC6629424 [Drosophila virilis]
XP_002054355.1	uncharacterized protein LOC6629423 [Drosophila virilis]
XP_002054354.1	uncharacterized protein LOC6629422 [Drosophila virilis]
XP_015027674.1	fasciclin-1 isoform X6 [Drosophila virilis]
XP_002054351.2	ATP synthase mitochondrial F1 complex assembly factor 1 [Drosophila virilis]
XP_002054350.1	neuropeptide F [Drosophila virilis]
XP_002054349.1	scavenger receptor class B member 1 [Drosophila virilis]
XP_002054348.2	chymotrypsinogen B [Drosophila virilis]
XP_002054347.1	calexcitin-2 [Drosophila virilis]
XP_015027658.1	collagen alpha chain CG42342 isoform X1 [Drosophila virilis]
XP_032294915.1	collagen alpha chain CG42342 isoform X23 [Drosophila virilis]
XP_002054342.1	caspase-3 [Drosophila virilis]
XP_002054341.1	putative gustatory receptor 89a [Drosophila virilis]
XP_032294992.1	cadherin-89D [Drosophila virilis]
XP_032294958.1	uncharacterized protein LOC6629931 [Drosophila virilis]
XP_032294960.1	glutathione S-transferase D7 isoform X2 [Drosophila virilis]
XP_002054325.3	suppressor of lurcher protein 1 [Drosophila virilis]
XP_002054329.1	calmodulin [Drosophila virilis]
XP_002054325.3	suppressor of lurcher protein 1 [Drosophila virilis]
XP_002054326.1	DNA ligase 3 [Drosophila virilis]
XP_002054324.1	NADP-dependent malic enzyme isoform X2 [Drosophila virilis]
XP_002054323.2	serine protease grass [Drosophila virilis]
XP_002054321.1	cell wall protein DAN4 isoform X1 [Drosophila virilis]
XP_032295104.1	uncharacterized protein LOC6630871 isoform X1 [Drosophila virilis]
XP_032295039.1	uncharacterized protein LOC6630870 isoform X1 [Drosophila virilis]
XP_002054316.2	phenoloxidase-activating factor 2 [Drosophila virilis]
XP_002054315.2	fatty acid synthase [Drosophila virilis]
XP_002054313.2	ETS-like protein pointed isoform X1 [Drosophila virilis]
XP_002054313.2	ETS-like protein pointed isoform X1 [Drosophila virilis]
XP_002054313.2	ETS-like protein pointed isoform X1 [Drosophila virilis]
XP_002054313.2	ETS-like protein pointed isoform X1 [Drosophila virilis]
XP_002054309.1	uncharacterized protein LOC6631179 [Drosophila virilis]
XP_002054307.1	low choriolytic enzyme [Drosophila virilis]
XP_002054306.1	cell division cycle protein 16 homolog [Drosophila virilis]
XP_002054305.2	uncharacterized protein LOC6631175 [Drosophila virilis]
XP_002054304.1	peroxisomal membrane protein 11C isoform X1 [Drosophila virilis]
XP_002054302.1	transcription elongation factor B polypeptide 3 [Drosophila virilis]
XP_002054301.1	programmed cell death protein 10 isoform X2 [Drosophila virilis]
XP_032295291.1	uncharacterized protein LOC6630291 isoform X7 [Drosophila virilis]
XP_032295293.1	FGFR1 oncogene partner 2 homolog [Drosophila virilis]
XP_015026955.1	peripheral-type benzodiazepine receptor-associated protein 1 isoform X1 [Drosophila virilis]
XP_032294778.1	SUN domain-containing protein 2 [Drosophila virilis]
XP_015027636.1	A disintegrin and metalloproteinase with thrombospondin motifs 9 [Drosophila virilis]
XP_015027636.1	A disintegrin and metalloproteinase with thrombospondin motifs 9 [Drosophila virilis]
XP_002054291.1	opsin Rh6 [Drosophila virilis]
XP_002054290.1	trissin [Drosophila virilis]
XP_032295266.1	cardioactive peptide [Drosophila virilis]
XP_002054285.1	uncharacterized protein LOC6630063 [Drosophila virilis]
XP_002054284.1	uncharacterized protein LOC6630062 isoform X2 [Drosophila virilis]
XP_002054278.2	uncharacterized protein LOC6630810 isoform X1 [Drosophila virilis]
XP_002054277.1	protein vreteno [Drosophila virilis]
XP_002054276.1	chromobox protein homolog 1 [Drosophila virilis]
XP_002054275.1	mitochondrial GTPase 1 [Drosophila virilis]
XP_015026964.1	facilitated trehalose transporter Tret1-2 homolog isoform X1 [Drosophila virilis]
XP_002054270.2	disintegrin and metalloproteinase domain-containing protein 9 [Drosophila virilis]
XP_002054269.2	cell cycle checkpoint protein RAD17 [Drosophila virilis]
XP_002054268.1	protein HEXIM [Drosophila virilis]
XP_015027629.1	serine protease easter [Drosophila virilis]
XP_032295249.1	DEP domain-containing protein DDB_G0279099 [Drosophila virilis]
XP_032294921.1	cadherin-23 [Drosophila virilis]
XP_002054262.1	uncharacterized protein LOC6630397 [Drosophila virilis]
XP_032295312.1	F-actin-monooxygenase Mical isoform X8 [Drosophila virilis]
XP_032295307.1	F-actin-monooxygenase Mical isoform X3 [Drosophila virilis]
XP_002054256.1	gastrula zinc finger protein XlCGF26.1 isoform X1 [Drosophila virilis]
XP_015027626.1	oxysterol-binding protein-related protein 8 isoform X2 [Drosophila virilis]
XP_002054252.1	uncharacterized protein LOC6631149 isoform X2 [Drosophila virilis]
XP_002054251.1	WD repeat-containing protein 91 [Drosophila virilis]
XP_015026970.1	telomerase-binding protein EST1A [Drosophila virilis]
XP_002054249.1	nuclear hormone receptor HR96 [Drosophila virilis]
XP_002054248.1	ER membrane protein complex subunit 6 [Drosophila virilis]
XP_002054247.2	beta-1,4-galactosyltransferase 7 [Drosophila virilis]
XP_015026974.1	protein phosphatase Slingshot isoform X1 [Drosophila virilis]
XP_002054242.1	oxysterol-binding protein 2 [Drosophila virilis]
XP_002054241.1	oxysterol-binding protein 1 [Drosophila virilis]
XP_002054240.1	oligopeptidase A [Drosophila virilis]
XP_002054238.2	CDP-diacylglycerol--glycerol-3-phosphate 3-phosphatidyltransferase, mitochondrial [Drosophila virilis]
XP_002054236.1	uncharacterized protein LOC6631116 [Drosophila virilis]
XP_032295387.1	sperm-associated antigen 1 [Drosophila virilis]
XP_015027620.2	uridine phosphorylase 1 [Drosophila virilis]
XP_032295388.1	uridine phosphorylase 1 isoform X2 [Drosophila virilis]
XP_015027615.1	uridine phosphorylase 1 isoform X1 [Drosophila virilis]
XP_002054230.2	tetraspanin-13 [Drosophila virilis]
XP_002054226.1	isochorismatase domain-containing protein 1 isoform X1 [Drosophila virilis]
XP_002054224.1	protein-lysine 6-oxidase [Drosophila virilis]
XP_002054222.1	polyribonucleotide nucleotidyltransferase 1, mitochondrial [Drosophila virilis]
XP_002054221.1	eIF-2-alpha kinase GCN2 isoform X2 [Drosophila virilis]
XP_002054219.1	uncharacterized protein LOC6631045 [Drosophila virilis]
XP_015027611.1	Y+L amino acid transporter 2 isoform X2 [Drosophila virilis]
XP_032294894.1	uncharacterized protein DDB_G0283357 isoform X1 [Drosophila virilis]
XP_002054212.2	glycine receptor subunit alpha-2 isoform X2 [Drosophila virilis]
XP_002054210.2	sodium channel protein Nach [Drosophila virilis]
XP_002054206.2	protein lifeguard 1 [Drosophila virilis]
XP_015026979.2	LOW QUALITY PROTEIN: translation initiation factor IF-2 [Drosophila virilis]
XP_002054204.1	G2/mitotic-specific cyclin-B3 [Drosophila virilis]
XP_002056271.1	zinc finger protein weckle [Drosophila virilis]
XP_002056270.1	zinc finger protein weckle [Drosophila virilis]
XP_002056269.1	regulator of G-protein signaling loco isoform X1 [Drosophila virilis]
XP_032289741.1	fibroin heavy chain isoform X14 [Drosophila virilis]
XP_002056265.2	ribosome-releasing factor 2, mitochondrial isoform X1 [Drosophila virilis]
XP_032293050.1	S1 RNA-binding domain-containing protein 1 isoform X2 [Drosophila virilis]
XP_002053966.2	uncharacterized protein LOC6629532 [Drosophila virilis]
XP_002053965.1	S1 RNA-binding domain-containing protein 1 isoform X1 [Drosophila virilis]
XP_002053968.1	homeobox protein Hox-D10 [Drosophila virilis]
XP_002053970.1	diphthine methyl ester synthase [Drosophila virilis]
XP_002053971.1	COP9 signalosome complex subunit 6 [Drosophila virilis]
XP_002053972.2	adenomatous polyposis coli protein [Drosophila virilis]
XP_032292747.1	neural Wiskott-Aldrich syndrome protein [Drosophila virilis]
XP_002053975.1	uncharacterized protein LOC6629694 [Drosophila virilis]
XP_015027571.1	DDB1- and CUL4-associated factor 10 homolog [Drosophila virilis]
XP_002053977.1	pre-mRNA-processing factor 39 isoform X1 [Drosophila virilis]
XP_002053978.2	serendipity locus protein H-1 [Drosophila virilis]
XP_032292210.1	putative polypeptide N-acetylgalactosaminyltransferase 13 isoform X1 [Drosophila virilis]
XP_002053983.1	allatostatin-A receptor [Drosophila virilis]
XP_002053985.1	ABC transporter G family member 23 isoform X1 [Drosophila virilis]
XP_015027041.1	fatty-acid amide hydrolase 2-A isoform X1 [Drosophila virilis]
XP_002053988.1	succinate--hydroxymethylglutarate CoA-transferase [Drosophila virilis]
XP_002053990.1	uncharacterized protein LOC6629895 [Drosophila virilis]
XP_002053991.1	uncharacterized protein LOC6629896 [Drosophila virilis]
XP_032292908.1	signal transducer and transcription activator isoform X1 [Drosophila virilis]
XP_002053996.1	sialin [Drosophila virilis]
XP_032295647.1	uncharacterized protein LOC6630380 isoform X1 [Drosophila virilis]
XP_002054004.1	trimethyllysine dioxygenase, mitochondrial [Drosophila virilis]
XP_032295649.1	uncharacterized protein LOC6630380 isoform X3 [Drosophila virilis]
XP_032295648.1	uncharacterized protein LOC6630380 isoform X2 [Drosophila virilis]
XP_002054009.1	uncharacterized protein LOC6630383 [Drosophila virilis]
XP_032295917.1	zinc finger protein 704 isoform X2 [Drosophila virilis]
XP_002054013.1	histone-arginine methyltransferase CARMER isoform X1 [Drosophila virilis]
XP_015027037.2	zinc finger protein 704 isoform X1 [Drosophila virilis]
XP_015027034.1	uncharacterized protein LOC6630386 isoform X4 [Drosophila virilis]
XP_002054015.1	uncharacterized protein LOC6630515 [Drosophila virilis]
XP_002054017.1	uncharacterized protein LOC6630517 [Drosophila virilis]
XP_002054018.1	DNA replication licensing factor Mcm2 [Drosophila virilis]
XP_002054019.1	putative tRNA (cytidine(32)/guanosine(34)-2'-O)-methyltransferase 1 [Drosophila virilis]
XP_002054020.1	ER membrane protein complex subunit 10 [Drosophila virilis]
XP_002054024.1	organic cation transporter protein [Drosophila virilis]
XP_002054025.1	probable flavin-containing monoamine oxidase A isoform X1 [Drosophila virilis]
XP_002054026.1	organic cation transporter protein [Drosophila virilis]
XP_002054028.3	golgin subfamily A member 7 [Drosophila virilis]
XP_032295459.1	protein PDF isoform X1 [Drosophila virilis]
XP_032295458.1	uncharacterized protein LOC6630350 [Drosophila virilis]
XP_032295456.1	cGMP-specific 3',5'-cyclic phosphodiesterase [Drosophila virilis]
XP_032295456.1	cGMP-specific 3',5'-cyclic phosphodiesterase [Drosophila virilis]
XP_002054036.1	uncharacterized protein LOC6630356 [Drosophila virilis]
XP_015027813.2	cystatin-like protein isoform X1 [Drosophila virilis]
XP_032295844.1	cystatin-like protein isoform X1 [Drosophila virilis]
XP_032296189.1	uncharacterized protein LOC6630941 [Drosophila virilis]
XP_015027585.1	phosphoinositide 3-kinase adapter protein 1 isoform X2 [Drosophila virilis]
XP_032296191.1	uncharacterized protein F23B12.7 [Drosophila virilis]
XP_002054046.1	activin receptor type-2A [Drosophila virilis]
XP_002054047.1	deoxyhypusine hydroxylase [Drosophila virilis]
XP_002054048.1	chromatin assembly factor 1 subunit A [Drosophila virilis]
XP_032295419.1	sodium-coupled monocarboxylate transporter 2, partial [Drosophila virilis]
XP_002054052.1	putative glycine-rich cell wall structural protein 1 [Drosophila virilis]
XP_002054053.1	E3 ubiquitin-protein ligase HRD1 [Drosophila virilis]
XP_002054054.1	JNK1/MAPK8-associated membrane protein [Drosophila virilis]
XP_002054056.1	methylcrotonoyl-CoA carboxylase subunit alpha, mitochondrial [Drosophila virilis]
XP_015027587.1	tether containing UBX domain for GLUT4 [Drosophila virilis]
XP_002054058.3	prolyl 4-hydroxylase subunit alpha-2 [Drosophila virilis]
XP_032295416.1	uncharacterized protein LOC6631275 [Drosophila virilis]
XP_032295423.1	uncharacterized protein LOC6631276 [Drosophila virilis]
XP_002054062.1	sodium-independent sulfate anion transporter [Drosophila virilis]
XP_015027025.1	phosphoribosyl pyrophosphate synthase-associated protein 2 isoform X3 [Drosophila virilis]
XP_002054064.1	cytosolic carboxypeptidase 6 [Drosophila virilis]
XP_032295424.1	putative nuclease HARBI1 isoform X1 [Drosophila virilis]
XP_032295928.1	uncharacterized protein LOC116652119 [Drosophila virilis]
XP_002054078.1	uncharacterized protein LOC6629483 [Drosophila virilis]
XP_002054080.1	cAMP-dependent protein kinase catalytic subunit 2 isoform X1 [Drosophila virilis]
XP_002054081.2	uncharacterized protein LOC6629486 [Drosophila virilis]
XP_002054083.1	adenylate kinase [Drosophila virilis]
XP_015027590.1	zinc finger protein 1 isoform X3 [Drosophila virilis]
XP_002054090.2	serine/threonine-protein kinase Warts [Drosophila virilis]
XP_032295956.1	serine-rich adhesin for platelets [Drosophila virilis]
XP_002054093.1	protein tailless [Drosophila virilis]
XP_032296223.1	extensin isoform X1 [Drosophila virilis]
XP_002054102.2	uncharacterized protein LOC6630201 [Drosophila virilis]
XP_002054103.1	cytochrome P450 4c3 [Drosophila virilis]
XP_002054104.2	LOW QUALITY PROTEIN: pituitary homeobox homolog Ptx1 [Drosophila virilis]
XP_002054105.1	uncharacterized protein LOC6630469 [Drosophila virilis]
XP_002054106.1	progestin and adipoQ receptor family member 3 isoform X2 [Drosophila virilis]
XP_002054107.1	ubiquitin-conjugating enzyme E2-17 kDa [Drosophila virilis]
XP_002054112.1	organic cation transporter protein [Drosophila virilis]
XP_032296148.1	serine-rich adhesin for platelets isoform X1 [Drosophila virilis]
XP_032296149.1	serine-rich adhesin for platelets isoform X2 [Drosophila virilis]
XP_032289390.1	BTB/POZ domain-containing protein KCTD3-like [Drosophila virilis]
XP_032294781.1	flocculation protein FLO11-like isoform X1 [Drosophila virilis]
XP_032294830.1	alpha-2-macroglobulin receptor-associated protein-like [Drosophila virilis]
XP_032294832.1	BTB/POZ domain-containing protein KCTD9 [Drosophila virilis]
XP_032294832.1	BTB/POZ domain-containing protein KCTD9 [Drosophila virilis]
XP_032294831.1	Golgi to ER traffic protein 4 homolog [Drosophila virilis]
XP_032294829.1	E3 ubiquitin-protein ligase MARCH5-like [Drosophila virilis]
XP_032289389.1	uncharacterized protein LOC116650258 [Drosophila virilis]
XP_002054123.1	E3 ubiquitin-protein ligase TM129 [Drosophila virilis]
XP_032289387.1	LOW QUALITY PROTEIN: protein Tube-like [Drosophila virilis]
XP_002054125.2	contactin isoform X1 [Drosophila virilis]
XP_002054126.1	protein YIF1B-A isoform X2 [Drosophila virilis]
XP_002054127.1	WD repeat-containing protein 20 [Drosophila virilis]
XP_002054130.1	uncharacterized protein LOC6631106 [Drosophila virilis]
XP_002054131.2	uncharacterized protein LOC6631107 [Drosophila virilis]
XP_032294775.1	protein toll [Drosophila virilis]
XP_002054133.3	cation-independent mannose-6-phosphate receptor isoform X1 [Drosophila virilis]
XP_002054134.1	integrator complex subunit 12 [Drosophila virilis]
XP_002054135.2	nucleosomal histone kinase 1 [Drosophila virilis]
XP_002054138.2	ionotropic receptor 93a [Drosophila virilis]
XP_002054143.1	protein kinase C and casein kinase substrate in neurons protein 1 [Drosophila virilis]
XP_002054145.1	adenylosuccinate synthetase [Drosophila virilis]
XP_015027883.1	calmodulin-like protein 4 [Drosophila virilis]
XP_002054150.2	uncharacterized protein LOC6629765 [Drosophila virilis]
XP_002054148.1	putative mediator of RNA polymerase II transcription subunit 26 isoform X1 [Drosophila virilis]
XP_002054151.1	Fanconi anemia group D2 protein isoform X1 [Drosophila virilis]
XP_015027003.1	heterogeneous nuclear ribonucleoprotein Q isoform X8 [Drosophila virilis]
XP_002054152.1	uncharacterized protein LOC6629767 [Drosophila virilis]
XP_015026989.1	uncharacterized protein LOC6629908 isoform X1 [Drosophila virilis]
XP_002054154.2	putative thiamine transporter SLC35F3 isoform X3 [Drosophila virilis]
XP_032295126.1	uncharacterized protein LOC6629913, partial [Drosophila virilis]
XP_002054163.1	histidine-rich protein PFHRP-II [Drosophila virilis]
XP_032295048.1	neprilysin-4 isoform X1 [Drosophila virilis]
XP_015027598.1	phosphatidylinositol 4,5-bisphosphate 3-kinase catalytic subunit delta isoform [Drosophila virilis]
XP_015026984.1	polycomb protein Asx [Drosophila virilis]
XP_032295145.1	transcription intermediary factor 1-beta isoform X3 [Drosophila virilis]
XP_015027600.1	tRNA pseudouridine synthase A [Drosophila virilis]
XP_002054175.1	septin-2 [Drosophila virilis]
XP_032295151.1	uncharacterized protein LOC6630146 [Drosophila virilis]
XP_002054178.1	signal recognition particle 14 kDa protein [Drosophila virilis]
XP_002054179.1	elongin-B isoform X1 [Drosophila virilis]
XP_002054182.2	uncharacterized protein LOC6630151 [Drosophila virilis]
XP_002054183.3	neprilysin-1 [Drosophila virilis]
XP_002054187.1	zinc finger protein 330 homolog [Drosophila virilis]
XP_002054188.1	DNA-directed RNA polymerase I subunit RPA12 [Drosophila virilis]
XP_002054189.2	cyclin-dependent kinase 20 [Drosophila virilis]
XP_002054193.1	vacuolar-sorting protein SNF8 [Drosophila virilis]
XP_002054196.2	uncharacterized protein LOC6630408 [Drosophila virilis]
XP_002054197.1	uncharacterized protein LOC6630409 [Drosophila virilis]
XP_002054198.1	lysosomal acid phosphatase [Drosophila virilis]
XP_015027607.1	uncharacterized protein LOC6630413 isoform X2 [Drosophila virilis]
XP_002054202.1	uncharacterized protein LOC6630709 [Drosophila virilis]
XP_002056272.1	zinc finger protein weckle [Drosophila virilis]
XP_002056273.1	leishmanolysin-like peptidase [Drosophila virilis]
XP_002053714.1	nucleolar protein 12 [Drosophila virilis]
XP_002053714.1	nucleolar protein 12 [Drosophila virilis]
XP_002053719.1	uncharacterized protein LOC6630444 [Drosophila virilis]
XP_002053720.2	uncharacterized protein LOC6630445 isoform X1 [Drosophila virilis]
XP_015027110.1	putative uncharacterized protein DDB_G0268364 [Drosophila virilis]
XP_002053725.1	probable V-type proton ATPase subunit d 2 [Drosophila virilis]
XP_002058212.3	uncharacterized protein LOC6634823 [Drosophila virilis]
XP_015027526.1	inward rectifier potassium channel 2 isoform X1 [Drosophila virilis]
XP_002053729.2	segmentation protein cap'n'collar isoform X1 [Drosophila virilis]
XP_002053733.1	uncharacterized protein CG4449 [Drosophila virilis]
XP_032294222.1	ninjurin-2 isoform X2 [Drosophila virilis]
XP_002053735.1	actin-related protein 1 [Drosophila virilis]
XP_002053737.1	suppressor of fused homolog [Drosophila virilis]
XP_002053740.1	nuclear pore complex protein Nup88 [Drosophila virilis]
XP_002053741.1	glycine N-methyltransferase [Drosophila virilis]
XP_002053742.2	uncharacterized protein LOC6630430 isoform X1 [Drosophila virilis]
XP_002053743.1	drosulfakinins [Drosophila virilis]
XP_002053744.1	uncharacterized protein LOC6630615 [Drosophila virilis]
XP_032293993.1	protein serrate [Drosophila virilis]
XP_032292274.1	odorant receptor 59b [Drosophila virilis]
XP_002053751.1	uridine diphosphate glucose pyrophosphatase NUDT14 [Drosophila virilis]
XP_015027538.1	uncharacterized protein LOC6630477 isoform X2 [Drosophila virilis]
XP_002053754.1	beclin 1-associated autophagy-related key regulator [Drosophila virilis]
XP_032294006.1	yemanuclein [Drosophila virilis]
XP_032294023.1	CTL-like protein 2 [Drosophila virilis]
XP_032294029.1	uncharacterized protein LOC6630484 isoform X1 [Drosophila virilis]
XP_015027092.1	acyl-CoA Delta(11) desaturase [Drosophila virilis]
XP_002053765.1	acyl-CoA Delta(11) desaturase [Drosophila virilis]
XP_002053767.1	glutamate dehydrogenase, mitochondrial isoform X1 [Drosophila virilis]
XP_002053768.1	uncharacterized protein LOC6630254 [Drosophila virilis]
XP_002053769.1	uncharacterized protein LOC6630255 [Drosophila virilis]
XP_002053775.1	uncharacterized protein LOC6630916 [Drosophila virilis]
XP_002053777.3	bifunctional arginine demethylase and lysyl-hydroxylase PSR [Drosophila virilis]
XP_015027091.1	GTP-binding protein SAR1b [Drosophila virilis]
XP_002053779.1	farnesol dehydrogenase [Drosophila virilis]
XP_032291639.1	RNA polymerase II degradation factor 1 [Drosophila virilis]
XP_002053781.2	uncharacterized protein LOC6630721 [Drosophila virilis]
XP_002053782.3	altered inheritance of mitochondria protein 3 [Drosophila virilis]
XP_032293358.1	uncharacterized protein LOC6630725 [Drosophila virilis]
XP_015027090.1	carcinine transporter [Drosophila virilis]
XP_032293750.1	uncharacterized protein LOC6630729 isoform X1 [Drosophila virilis]
XP_032293754.1	sterile alpha motif domain-containing protein 5 isoform X4 [Drosophila virilis]
XP_032292293.1	myb-like protein Q [Drosophila virilis]
XP_015027086.1	uncharacterized protein LOC6630885 [Drosophila virilis]
XP_002053798.3	loricrin [Drosophila virilis]
XP_002053799.2	uncharacterized protein LOC6630965 [Drosophila virilis]
XP_032289683.1	protein held out wings isoform X5 [Drosophila virilis]
XP_002053801.1	probable ATP-dependent RNA helicase pitchoune isoform X1 [Drosophila virilis]
XP_002053803.1	transmembrane protein 181 [Drosophila virilis]
XP_002053804.1	NADH dehydrogenase [ubiquinone] 1 alpha subcomplex subunit 10, mitochondrial [Drosophila virilis]
XP_002053806.2	fumarylacetoacetate hydrolase domain-containing protein 2 [Drosophila virilis]
XP_002053807.1	S ribosomal protein L35, mitochondrial [Drosophila virilis]
XP_002053808.2	MICOS complex subunit Mic60 isoform X2 [Drosophila virilis]
XP_002053809.2	fumarylacetoacetate hydrolase domain-containing protein 2A [Drosophila virilis]
XP_015027545.1	isocitrate dehydrogenase [NAD] subunit beta, mitochondrial [Drosophila virilis]
XP_002053811.1	uncharacterized protein LOC6631085 [Drosophila virilis]
XP_032293614.1	probable serine/threonine-protein kinase DDB_G0282963 isoform X1 [Drosophila virilis]
XP_032293619.1	sulfhydryl oxidase 1 [Drosophila virilis]
XP_032293646.1	uncharacterized protein LOC116651433 [Drosophila virilis]
XP_032293627.1	RCC1 domain-containing protein 1 isoform X1 [Drosophila virilis]
XP_002053818.1	luciferin sulfotransferase [Drosophila virilis]
XP_002053821.1	'(2'),5'-bisphosphate nucleotidase 1 [Drosophila virilis]
XP_002053822.1	protein claret segregational [Drosophila virilis]
XP_032291750.1	uncharacterized protein LOC6631271 [Drosophila virilis]
XP_002053824.1	vacuolar protein sorting-associated protein 16B [Drosophila virilis]
XP_002053826.1	serine/threonine-protein kinase Nek8 [Drosophila virilis]
XP_002053828.1	E3 ubiquitin-protein transferase MAEA [Drosophila virilis]
XP_002053831.2	ankyrin repeat and sterile alpha motif domain-containing protein 1B [Drosophila virilis]
XP_032291513.1	homeobox protein 5 [Drosophila virilis]
XP_032292309.1	uncharacterized protein LOC6629547 [Drosophila virilis]
XP_015027072.1	esterase B1 isoform X1 [Drosophila virilis]
XP_002053843.1	uncharacterized protein LOC6629553 [Drosophila virilis]
XP_002053844.2	uncharacterized protein LOC6630174 [Drosophila virilis]
XP_002053844.2	uncharacterized protein LOC6630174 [Drosophila virilis]
XP_032289589.1	extracellular serine/threonine protein CG31145 isoform X2 [Drosophila virilis]
XP_002053848.1	GILT-like protein 3 [Drosophila virilis]
XP_002053851.1	uncharacterized protein LOC6630182 [Drosophila virilis]
XP_002053854.1	uncharacterized protein LOC6630582 [Drosophila virilis]
XP_002053855.2	RNA-binding protein squid isoform X3 [Drosophila virilis]
XP_015027548.1	ras GTPase-activating protein-binding protein 2 [Drosophila virilis]
XP_032289853.1	ribonucleoprotein RB97D [Drosophila virilis]
XP_015027550.1	serine-arginine protein 55 isoform X1 [Drosophila virilis]
XP_015027065.1	two pore potassium channel protein sup-9 isoform X4 [Drosophila virilis]
XP_015027065.1	two pore potassium channel protein sup-9 isoform X4 [Drosophila virilis]
XP_002053863.1	integrator complex subunit 5 [Drosophila virilis]
XP_015027552.1	elongation of very long chain fatty acids protein AAEL008004 isoform X1 [Drosophila virilis]
XP_015027554.1	elongation of very long chain fatty acids protein AAEL008004 [Drosophila virilis]
XP_032290751.1	elongation of very long chain fatty acids protein AAEL008004 isoform X3 [Drosophila virilis]
XP_002053871.1	tubulin-specific chaperone A [Drosophila virilis]
XP_002053873.1	nucleolar protein 16 [Drosophila virilis]
XP_002053874.1	cleavage stimulation factor subunit 1 [Drosophila virilis]
XP_002053876.2	protein tramtrack, beta isoform isoform X2 [Drosophila virilis]
XP_002053878.1	retinaldehyde-binding protein 1 [Drosophila virilis]
XP_002053880.3	uncharacterized protein LOC6629463 [Drosophila virilis]
XP_002053884.1	microprocessor complex subunit DGCR8 [Drosophila virilis]
XP_002053886.1	transcription factor Ouib [Drosophila virilis]
XP_002053887.1	N-acetyltransferase 9-like protein [Drosophila virilis]
XP_015027558.1	cyclin G [Drosophila virilis]
XP_002053892.2	S ribosomal protein L6 [Drosophila virilis]
XP_002053894.2	acyl-coenzyme A thioesterase 9, mitochondrial [Drosophila virilis]
XP_032293835.1	protein pygopus [Drosophila virilis]
XP_002053900.1	carbonic anhydrase 2 [Drosophila virilis]
XP_002053901.2	protein takeout [Drosophila virilis]
XP_002053904.1	circadian clock-controlled protein [Drosophila virilis]
XP_002053905.1	circadian clock-controlled protein [Drosophila virilis]
XP_002053908.2	uncharacterized protein LOC6630244 [Drosophila virilis]
XP_002053912.2	RYamide receptor [Drosophila virilis]
XP_002053911.1	serine, glycine, tyrosine and glutamine-rich protein [Drosophila virilis]
XP_002053912.2	RYamide receptor [Drosophila virilis]
XP_002053918.1	phospholipase A1 [Drosophila virilis]
XP_002053920.2	tenascin [Drosophila virilis]
XP_002053921.1	early nodulin-75 [Drosophila virilis]
XP_002053922.1	leucine-rich melanocyte differentiation-associated protein [Drosophila virilis]
XP_002053923.1	aldehyde dehydrogenase, mitochondrial isoform X2 [Drosophila virilis]
XP_032294344.1	probable Rho GTPase-activating protein CG5521 isoform X2 [Drosophila virilis]
XP_002053926.1	S proteasome regulatory subunit 10B [Drosophila virilis]
XP_002053928.1	palmitoyltransferase ZDHHC16 [Drosophila virilis]
XP_002053929.1	cilia- and flagella-associated protein 58 [Drosophila virilis]
XP_002053930.1	cilia- and flagella-associated protein 58 [Drosophila virilis]
XP_002053931.1	lateral signaling target protein 2 homolog isoform X2 [Drosophila virilis]
XP_002053932.2	bursicon [Drosophila virilis]
XP_002053938.1	aminopeptidase N [Drosophila virilis]
XP_002053939.1	aminopeptidase N isoform X1 [Drosophila virilis]
XP_002053944.1	fatty-acid amide hydrolase 2-A [Drosophila virilis]
XP_002053945.1	dual specificity protein phosphatase 8 isoform X1 [Drosophila virilis]
XP_002053948.1	pre-mRNA-splicing factor ISY1 homolog [Drosophila virilis]
XP_032291625.1	GATA-binding factor C isoform X1 [Drosophila virilis]
XP_002053951.2	insulin-like growth factor-binding protein complex acid labile subunit [Drosophila virilis]
XP_015027055.1	transcriptional adapter 2B isoform X2 [Drosophila virilis]
XP_002053954.2	CUE domain-containing protein 2 isoform X2 [Drosophila virilis]
XP_015027569.1	elongation of very long chain fatty acids protein 7 [Drosophila virilis]
XP_002053956.1	elongation of very long chain fatty acids protein AAEL008004 [Drosophila virilis]
XP_032289600.1	dedicator of cytokinesis protein 3 [Drosophila virilis]
XP_032289600.1	dedicator of cytokinesis protein 3 [Drosophila virilis]
XP_002053960.1	replication protein A 70 kDa DNA-binding subunit [Drosophila virilis]
XP_002053962.1	L-asparaginase 1 [Drosophila virilis]
XP_002053963.1	glycosaminoglycan xylosylkinase homolog [Drosophila virilis]
XP_002053964.1	exosome component 10 [Drosophila virilis]
XP_002056260.1	mitochondrial-processing peptidase subunit beta [Drosophila virilis]
XP_002056259.1	amino-3-carboxypropyl)histidine synthase subunit 2 [Drosophila virilis]
XP_002056258.1	dynein light chain Tctex-type [Drosophila virilis]
XP_002056252.1	patj homolog isoform X2 [Drosophila virilis]
XP_002056251.1	protein hemingway isoform X1 [Drosophila virilis]
XP_002056250.2	Werner Syndrome-like exonuclease [Drosophila virilis]
XP_002056249.2	nucleoporin Nup43 [Drosophila virilis]
XP_002056248.3	protein glass [Drosophila virilis]
XP_002056242.1	WD repeat-containing protein 37 [Drosophila virilis]
XP_002056241.1	glucosidase 2 subunit beta isoform X1 [Drosophila virilis]
XP_002056239.1	TWiK family of potassium channels protein 18 [Drosophila virilis]
XP_032289464.1	sex determination protein fruitless isoform X4 [Drosophila virilis]
XP_032289464.1	sex determination protein fruitless isoform X4 [Drosophila virilis]
XP_032289460.1	sex determination protein fruitless isoform X1 [Drosophila virilis]
XP_032292274.1	odorant receptor 59b [Drosophila virilis]
XP_032289603.1	uncharacterized protein LOC116650325 [Drosophila virilis]
XP_002056233.2	serine/threonine-protein kinase OSR1 [Drosophila virilis]
XP_032289411.1	E3 ubiquitin-protein ligase RNF181 homolog [Drosophila virilis]
XP_015025869.2	uncharacterized protein LOC6632586 isoform X1 [Drosophila virilis]
XP_032289445.1	uncharacterized protein LOC6632591 [Drosophila virilis]
XP_002056229.1	testis-specific serine/threonine-protein kinase 1 [Drosophila virilis]
XP_002056228.1	testis-specific serine/threonine-protein kinase 1 [Drosophila virilis]
XP_032289414.1	uncharacterized protein LOC6632587 isoform X1 [Drosophila virilis]
XP_015025870.1	Golgi SNAP receptor complex member 1 [Drosophila virilis]
XP_002056221.1	mitochondrial import inner membrane translocase subunit Tim22 [Drosophila virilis]
XP_032289523.1	leucine-rich repeat-containing protein 70 [Drosophila virilis]
XP_002056219.1	uncharacterized protein LOC6632607 isoform X2 [Drosophila virilis]
XP_002056218.1	odorant receptor 88a isoform X2 [Drosophila virilis]
XP_002056217.1	NADP-dependent malic enzyme isoform X2 [Drosophila virilis]
XP_002056216.1	uncharacterized protein LOC6632604 isoform X2 [Drosophila virilis]
XP_002056214.1	uncharacterized protein LOC6632602 [Drosophila virilis]
XP_002056213.1	calcyphosin-like protein [Drosophila virilis]
XP_032289668.1	rRNA 2'-O-methyltransferase fibrillarin isoform X1 [Drosophila virilis]
XP_032289466.1	uncharacterized protein LOC6632415 isoform X2 [Drosophila virilis]
XP_015026061.1	probable aminopeptidase NPEPL1 isoform X1 [Drosophila virilis]
XP_002056207.2	uncharacterized protein LOC6632411 [Drosophila virilis]
XP_002056206.1	sialin [Drosophila virilis]
XP_002056203.2	flocculation protein FLO11 [Drosophila virilis]
XP_002056204.1	uncharacterized protein LOC6632374 [Drosophila virilis]
XP_002056203.2	flocculation protein FLO11 [Drosophila virilis]
XP_002056202.1	L-dopachrome tautomerase yellow-f2 [Drosophila virilis]
XP_002056200.1	uncharacterized protein LOC6632370 [Drosophila virilis]
XP_032289537.1	C-terminal-binding protein isoform X1 [Drosophila virilis]
XP_015026060.1	traB domain-containing protein [Drosophila virilis]
XP_002056196.1	cytochrome c oxidase assembly protein COX20, mitochondrial [Drosophila virilis]
XP_002056195.1	xanthine dehydrogenase [Drosophila virilis]
XP_015026057.1	serine protease snake isoform X1 [Drosophila virilis]
XP_002056193.1	small lysine-rich protein 1 [Drosophila virilis]
XP_002056191.1	uncharacterized protein LOC6632891 [Drosophila virilis]
XP_015025878.1	uncharacterized protein LOC6632890 [Drosophila virilis]
XP_002056189.3	methanethiol oxidase [Drosophila virilis]
XP_002056186.1	oxoacyl-[acyl-carrier-protein] synthase, mitochondrial [Drosophila virilis]
XP_002056185.3	metastasis-associated protein MTA3 isoform X1 [Drosophila virilis]
XP_002056184.1	protein transport protein Sec23A isoform X2 [Drosophila virilis]
XP_002056183.3	calcineurin B homologous protein 1 [Drosophila virilis]
XP_002056183.3	calcineurin B homologous protein 1 [Drosophila virilis]
XP_032289531.1	mediator of RNA polymerase II transcription subunit 27 [Drosophila virilis]
XP_002056181.1	gametogenetin-binding protein 2-like [Drosophila virilis]
XP_002056180.1	DNA damage-binding protein 1 [Drosophila virilis]
XP_032289602.1	protein single-minded [Drosophila virilis]
XP_002056178.2	uncharacterized protein LOC6632535 [Drosophila virilis]
XP_015026260.1	pre-mRNA-splicing factor cwc24 [Drosophila virilis]
XP_002056175.1	protein timeless homolog [Drosophila virilis]
XP_002056175.1	protein timeless homolog [Drosophila virilis]
XP_002056174.1	uncharacterized protein LOC6632473 isoform X1 [Drosophila virilis]
XP_032289662.1	uricase [Drosophila virilis]
XP_002056171.1	protein lon-1 [Drosophila virilis]
XP_002056170.1	uncharacterized protein LOC6632469 isoform X1 [Drosophila virilis]
XP_015026054.1	acetylcholinesterase isoform X2 [Drosophila virilis]
XP_002056168.1	uncharacterized protein LOC6632438 [Drosophila virilis]
XP_002056167.1	uncharacterized protein LOC6632437 [Drosophila virilis]
XP_002056164.2	myosin regulatory light chain 2 [Drosophila virilis]
XP_002056160.1	uncharacterized protein LOC6632430 [Drosophila virilis]
XP_002056156.3	uncharacterized protein LOC6633174 [Drosophila virilis]
XP_002056154.2	protein similar [Drosophila virilis]
XP_002056154.2	protein similar [Drosophila virilis]
XP_002056146.1	dual specificity protein phosphatase 18 [Drosophila virilis]
XP_002056145.1	solute carrier family 25 member 51 [Drosophila virilis]
XP_002056142.1	serendipity locus protein alpha [Drosophila virilis]
XP_002056138.1	zinc finger and SCAN domain-containing protein 31 [Drosophila virilis]
XP_002056137.1	axin isoform X1 [Drosophila virilis]
XP_002056131.1	pre-mRNA-splicing factor SPF27 [Drosophila virilis]
XP_002056130.1	S ribosomal protein L4 [Drosophila virilis]
XP_002056128.1	glycerol-3-phosphate acyltransferase 1, mitochondrial isoform X1 [Drosophila virilis]
XP_002056124.1	endoplasmin homolog [Drosophila virilis]
XP_002056123.1	uncharacterized protein CG4951 [Drosophila virilis]
XP_002056121.1	mitochondrial transcription rescue factor 1 [Drosophila virilis]
XP_002056120.2	uncharacterized protein LOC6632933 [Drosophila virilis]
XP_032289552.1	thyroid transcription factor 1-associated protein 26 [Drosophila virilis]
XP_002056117.1	soma ferritin isoform X2 [Drosophila virilis]
XP_015025887.1	ferritin subunit isoform X2 [Drosophila virilis]
XP_002056114.3	LOW QUALITY PROTEIN: headcase protein [Drosophila virilis]
XP_002056114.3	LOW QUALITY PROTEIN: headcase protein [Drosophila virilis]
XP_002056114.3	LOW QUALITY PROTEIN: headcase protein [Drosophila virilis]
XP_002056112.1	mucin-21 [Drosophila virilis]
XP_002056111.3	serine protease 7 [Drosophila virilis]
XP_002056110.2	phenoloxidase-activating factor 1 [Drosophila virilis]
XP_032289526.1	S ribosomal protein S7 [Drosophila virilis]
XP_002056102.2	acyl-CoA desaturase isoform X1 [Drosophila virilis]
XP_002056101.1	acyl-CoA Delta(11) desaturase [Drosophila virilis]
XP_002056100.1	acyl-CoA Delta(11) desaturase [Drosophila virilis]
XP_002056099.1	trafficking protein particle complex subunit 1 [Drosophila virilis]
XP_002056097.2	TBC1 domain family member 5 [Drosophila virilis]
XP_002056096.1	Z)-hexadec-11-enoyl-CoA conjugase [Drosophila virilis]
XP_002056095.2	uncharacterized protein LOC6632423 [Drosophila virilis]
XP_002056093.3	nucleomorphin [Drosophila virilis]
XP_002056092.1	wnt inhibitor of Dorsal protein [Drosophila virilis]
XP_032289479.1	glutamyl aminopeptidase isoform X1 [Drosophila virilis]
XP_032289636.1	neuropeptides capa receptor [Drosophila virilis]
XP_002056087.1	somatostatin receptor type 4 [Drosophila virilis]
XP_002056087.1	somatostatin receptor type 4 [Drosophila virilis]
XP_015026049.1	uncharacterized protein LOC6632238 [Drosophila virilis]
XP_015025893.1	mitochondrial dicarboxylate carrier [Drosophila virilis]
XP_002056082.1	uncharacterized protein LOC6632253 [Drosophila virilis]
XP_015026047.1	mucin-5AC isoform X1 [Drosophila virilis]
XP_002056080.1	S ribosomal protein S21, mitochondrial [Drosophila virilis]
XP_002056078.1	WD repeat-containing protein 36 [Drosophila virilis]
XP_015026046.1	neuropeptide CCHamide-2 isoform X1 [Drosophila virilis]
XP_002056076.1	GILT-like protein 1 [Drosophila virilis]
XP_002056074.1	protein yellow [Drosophila virilis]
XP_032289527.1	major royal jelly protein 1 isoform X2 [Drosophila virilis]
XP_002056071.2	uncharacterized protein LOC6633128 [Drosophila virilis]
XP_015025896.1	hemicentin-1 isoform X2 [Drosophila virilis]
XP_002056067.1	DNA-directed RNA polymerase III subunit RPC3 [Drosophila virilis]
XP_032289645.1	F-box only protein 9 isoform X1 [Drosophila virilis]
XP_032289643.1	synaptotagmin-14 isoform X1 [Drosophila virilis]
XP_032289642.1	ATP-dependent RNA helicase SUV3 homolog, mitochondrial [Drosophila virilis]
XP_002056062.1	methenyltetrahydrofolate synthase domain-containing protein [Drosophila virilis]
XP_002056060.1	ubiquilin-2 [Drosophila virilis]
XP_002056059.2	uncharacterized protein LOC6633032 [Drosophila virilis]
XP_002056057.1	eukaryotic translation initiation factor 3 subunit A [Drosophila virilis]
XP_002056052.1	dimethyladenosine transferase 2, mitochondrial [Drosophila virilis]
XP_002056051.1	uncharacterized protein LOC6632728 [Drosophila virilis]
XP_015025899.1	protein cereblon homolog isoform X2 [Drosophila virilis]
XP_002056049.3	E3 ubiquitin-protein ligase FANCL [Drosophila virilis]
XP_002056046.1	uncharacterized protein LOC6632723 [Drosophila virilis]
XP_002056047.1	uncharacterized protein LOC6632724 [Drosophila virilis]
XP_002056046.1	uncharacterized protein LOC6632723 [Drosophila virilis]
XP_032289611.1	LOW QUALITY PROTEIN: uncharacterized protein LOC6632715 [Drosophila virilis]
XP_002056039.2	carbonic anhydrase 2 [Drosophila virilis]
XP_002056038.1	transcription activator MSS11 [Drosophila virilis]
XP_002056036.2	chymotrypsin-2 [Drosophila virilis]
XP_002056035.3	chymotrypsin-1 [Drosophila virilis]
XP_032289581.1	chymotrypsin-2 [Drosophila virilis]
XP_002056033.2	chymotrypsin-2 [Drosophila virilis]
XP_002056032.2	chymotrypsin-1 [Drosophila virilis]
XP_032289598.1	chymotrypsin-2 [Drosophila virilis]
XP_002056028.3	uncharacterized protein LOC6632695 [Drosophila virilis]
XP_002056028.3	uncharacterized protein LOC6632695 [Drosophila virilis]
XP_032289487.1	aminopeptidase N isoform X2 [Drosophila virilis]
XP_002056022.3	DNA-binding protein Ets97D [Drosophila virilis]
XP_002056021.2	uncharacterized protein LOC6632594 [Drosophila virilis]
XP_002056020.1	uncharacterized protein LOC6632593 [Drosophila virilis]
XP_015025911.1	prolyl 3-hydroxylase sudestada1 isoform X1 [Drosophila virilis]
XP_015025912.1	mucin-5AC isoform X1 [Drosophila virilis]
XP_002056014.2	ATP-binding cassette sub-family G member 5 [Drosophila virilis]
XP_032289423.1	uncharacterized protein LOC6632386 isoform X1 [Drosophila virilis]
XP_002056009.2	uncharacterized protein LOC6632386 isoform X2 [Drosophila virilis]
XP_002056008.1	glutamate--cysteine ligase regulatory subunit [Drosophila virilis]
XP_002056007.1	uncharacterized protein LOC6632384 [Drosophila virilis]
XP_002056004.1	chorion peroxidase isoform X2 [Drosophila virilis]
XP_002056001.1	sodium/calcium exchanger 1 isoform X7 [Drosophila virilis]
XP_002056002.1	membrane-bound alkaline phosphatase [Drosophila virilis]
XP_015026020.1	sodium/potassium-transporting ATPase subunit alpha isoform X2 [Drosophila virilis]
XP_002055997.1	G-protein-signaling modulator 2 [Drosophila virilis]
XP_002055996.1	uncharacterized protein LOC6632307 [Drosophila virilis]
XP_002055992.2	probable enoyl-CoA hydratase [Drosophila virilis]
XP_002055991.1	ras-related C3 botulinum toxin substrate 1 [Drosophila virilis]
XP_015026003.1	microtubule-associated protein tau isoform X5 [Drosophila virilis]
XP_002055990.1	microtubule-associated protein tau isoform X13 [Drosophila virilis]
XP_002055989.2	myosin light chain alkali isoform X1 [Drosophila virilis]
XP_002055987.1	vacuolar protein sorting-associated protein 72 homolog [Drosophila virilis]
XP_002055985.1	uncharacterized protein LOC6633220 [Drosophila virilis]
XP_002055984.1	E3 ubiquitin-protein ligase RING1 [Drosophila virilis]
XP_002055983.1	uncharacterized protein LOC6633218 isoform X1 [Drosophila virilis]
XP_032289571.1	uncharacterized protein LOC6633217 isoform X1 [Drosophila virilis]
XP_002055981.1	HSPB1-associated protein 1 [Drosophila virilis]
XP_002055980.1	programmed cell death 6-interacting protein [Drosophila virilis]
XP_002055979.2	odorant receptor 59b [Drosophila virilis]
XP_032289767.1	general transcriptional corepressor trfA [Drosophila virilis]
XP_002055976.1	RNA exonuclease 1 homolog [Drosophila virilis]
XP_002055975.1	mitochondrial cardiolipin hydrolase [Drosophila virilis]
XP_002055974.3	UDP-glucuronosyltransferase 3A1 [Drosophila virilis]
XP_002055972.2	lachesin isoform X2 [Drosophila virilis]
XP_032289501.1	limbic system-associated membrane protein isoform X1 [Drosophila virilis]
XP_002055968.1	nucleosome assembly protein 1-like 1 [Drosophila virilis]
XP_002055967.1	uncharacterized protein LOC6633179 [Drosophila virilis]
XP_002055965.1	zinc finger protein 808 [Drosophila virilis]
XP_015025996.1	surfeit locus protein 4 homolog [Drosophila virilis]
XP_002055963.2	NF-kappa-B-repressing factor [Drosophila virilis]
XP_002055962.2	zinc finger protein 2 [Drosophila virilis]
XP_015026255.1	uncharacterized protein LOC26530677 [Drosophila virilis]
XP_015025995.1	cysteine protease ATG4D isoform X2 [Drosophila virilis]
XP_002055957.1	conserved oligomeric Golgi complex subunit 2 [Drosophila virilis]
XP_002055956.1	translin-associated protein X [Drosophila virilis]
XP_002055954.1	tubulin polyglutamylase TTLL13P [Drosophila virilis]
XP_032289707.1	filamin-B isoform X2 [Drosophila virilis]
XP_015025922.1	uncharacterized protein LOC6633063 [Drosophila virilis]
XP_002055951.1	DNA polymerase alpha subunit B [Drosophila virilis]
XP_032289701.1	formin-J isoform X1 [Drosophila virilis]
XP_002055946.1	uncharacterized protein LOC6633057 [Drosophila virilis]
XP_032289674.1	uncharacterized protein LOC6633026 [Drosophila virilis]
XP_002055942.1	cardio acceleratory peptide 2b [Drosophila virilis]
XP_015025924.1	uncharacterized protein LOC6633023 [Drosophila virilis]
XP_032289597.1	putative mediator of RNA polymerase II transcription subunit 12 [Drosophila virilis]
XP_002055938.1	protein kibra [Drosophila virilis]
XP_002055937.1	uncharacterized protein LOC6633020 [Drosophila virilis]
XP_002055936.1	probable low affinity copper uptake protein 2 [Drosophila virilis]
XP_015025994.1	hydroxytryptamine receptor 1 [Drosophila virilis]
XP_002055934.1	coiled-coil-helix-coiled-coil-helix domain-containing protein 10, mitochondrial [Drosophila virilis]
XP_002055932.2	alkaline phosphatase 4 [Drosophila virilis]
XP_032289766.1	discs overgrown protein kinase [Drosophila virilis]
XP_032289507.1	transcription factor SOX-8 [Drosophila virilis]
XP_002055928.1	putative uncharacterized protein DDB_G0287457 [Drosophila virilis]
XP_032289596.1	uncharacterized protein LOC116650323 [Drosophila virilis]
XP_002055925.1	adhesion G-protein coupled receptor G7 [Drosophila virilis]
XP_002055924.1	uncharacterized protein LOC6632921 [Drosophila virilis]
XP_002055923.2	adhesion G-protein coupled receptor G6 [Drosophila virilis]
XP_032289793.1	guanylate cyclase soluble subunit beta-1 [Drosophila virilis]
XP_002055921.2	uncharacterized protein LOC6632918 [Drosophila virilis]
XP_002055917.3	protein mesh isoform X2 [Drosophila virilis]
XP_002055918.1	protein bottleneck [Drosophila virilis]
XP_002055917.3	protein mesh isoform X2 [Drosophila virilis]
XP_032289481.1	chaoptin isoform X1 [Drosophila virilis]
XP_002055914.1	protein zwilch [Drosophila virilis]
XP_002055912.1	G patch domain-containing protein 4 [Drosophila virilis]
XP_015025985.1	ATP synthase lipid-binding protein, mitochondrial [Drosophila virilis]
XP_032289483.1	uncharacterized protein DDB_G0283357 isoform X2 [Drosophila virilis]
XP_002055906.1	tryptophan--tRNA ligase, cytoplasmic [Drosophila virilis]
XP_002055905.1	uncharacterized protein LOC6632818 [Drosophila virilis]
XP_002055904.2	ATPase H(+)-transporting accessory protein 2 [Drosophila virilis]
XP_002055902.1	D-beta-hydroxybutyrate dehydrogenase, mitochondrial [Drosophila virilis]
XP_002055901.2	transcription factor kayak isoform X2 [Drosophila virilis]
XP_002055899.2	protein phosphatase PTC7 homolog fig [Drosophila virilis]
XP_015025927.1	GATOR complex protein WDR24 isoform X1 [Drosophila virilis]
XP_002055892.1	complex I intermediate-associated protein 30, mitochondrial [Drosophila virilis]
XP_002055891.2	dehydrogenase/reductase SDR family protein 7-like [Drosophila virilis]
XP_032288759.1	uncharacterized protein LOC6632222 isoform X1 [Drosophila virilis]
XP_002055888.1	N-alpha-acetyltransferase 40 [Drosophila virilis]
XP_002055885.1	early nodulin-75 [Drosophila virilis]
XP_002055884.1	general odorant-binding protein 99b [Drosophila virilis]
XP_002055883.2	uncharacterized protein LOC6632215 [Drosophila virilis]
XP_002055882.1	doublesex- and mab-3-related transcription factor A2 [Drosophila virilis]
XP_002055882.1	doublesex- and mab-3-related transcription factor A2 [Drosophila virilis]
XP_015025979.1	RUN and FYVE domain-containing protein 2 isoform X4 [Drosophila virilis]
XP_032288908.1	protein RUFY3 isoform X3 [Drosophila virilis]
XP_015025929.1	uncharacterized protein LOC6632213 isoform X1 [Drosophila virilis]
XP_015025980.1	FYVE and coiled-coil domain-containing protein 1 isoform X2 [Drosophila virilis]
XP_015025930.1	zinc transporter ZIP13 homolog [Drosophila virilis]
XP_002055878.1	S ribosomal protein S8 [Drosophila virilis]
XP_015025931.1	uncharacterized protein LOC6632229 isoform X1 [Drosophila virilis]
XP_002055876.1	uncharacterized protein LOC6632228 [Drosophila virilis]
XP_002055872.1	phenylalanine--tRNA ligase beta subunit isoform X2 [Drosophila virilis]
XP_002055870.1	uncharacterized protein LOC6632788 [Drosophila virilis]
XP_002055869.1	uncharacterized protein LOC6632787 [Drosophila virilis]
XP_032288796.1	uncharacterized protein LOC6632786 isoform X5 [Drosophila virilis]
XP_002055867.2	S ribosomal protein L1 [Drosophila virilis]
XP_002055866.1	GDP-fucose transporter 1 [Drosophila virilis]
XP_015025934.1	protein kinase C isoform X1 [Drosophila virilis]
XP_015025933.1	protein kinase C isoform X3 [Drosophila virilis]
XP_002055863.1	probable dimethyladenosine transferase [Drosophila virilis]
XP_002055861.2	serine protease snake [Drosophila virilis]
XP_002055860.1	serine protease snake [Drosophila virilis]
XP_002055859.2	NAD-dependent protein deacetylase Sirt7 [Drosophila virilis]
XP_002055858.1	cullin-5 [Drosophila virilis]
XP_002055855.1	general odorant-binding protein 99a [Drosophila virilis]
XP_002055854.1	head-specific guanylate cyclase [Drosophila virilis]
XP_002055851.1	mitotic checkpoint protein BUB3 [Drosophila virilis]
XP_002055849.1	general odorant-binding protein 99a [Drosophila virilis]
XP_032288890.1	pickpocket protein 28 [Drosophila virilis]
XP_002055847.1	pickpocket protein 19 [Drosophila virilis]
XP_002055846.1	pickpocket protein 19 [Drosophila virilis]
XP_002055843.1	mitochondrial 2-oxoglutarate/malate carrier protein [Drosophila virilis]
XP_002055843.1	mitochondrial 2-oxoglutarate/malate carrier protein [Drosophila virilis]
XP_032288734.1	LOW QUALITY PROTEIN: dynein assembly factor with WDR repeat domains 1 [Drosophila virilis]
XP_032288733.1	protein phosphatase 1B isoform X1 [Drosophila virilis]
XP_015025937.1	protein TRC8 homolog isoform X1 [Drosophila virilis]
XP_015025939.2	uncharacterized protein LOC6632720 [Drosophila virilis]
XP_002055830.1	signal peptidase complex subunit 1 [Drosophila virilis]
XP_002055829.1	DTW domain-containing protein 1 [Drosophila virilis]
XP_002055827.3	octopamine receptor beta-3R isoform X1 [Drosophila virilis]
XP_002055827.3	octopamine receptor beta-3R isoform X1 [Drosophila virilis]
XP_002055826.1	protein hugin [Drosophila virilis]
XP_002055825.3	octopamine receptor beta-2R [Drosophila virilis]
XP_002056771.1	rho guanine nucleotide exchange factor 17 isoform X2 [Drosophila virilis]
XP_032293204.1	RB1-inducible coiled-coil protein 1 isoform X2 [Drosophila virilis]
XP_032292424.1	ras-related protein Rab-23 [Drosophila virilis]
XP_032290172.1	TBC1 domain family member 4 isoform X3 [Drosophila virilis]
XP_032292889.1	transcription factor castor [Drosophila virilis]
XP_002056309.1	proteasome subunit beta type-3 [Drosophila virilis]
XP_002056309.1	proteasome subunit beta type-3 [Drosophila virilis]
XP_002056312.1	WD repeat domain phosphoinositide-interacting protein 3 [Drosophila virilis]
XP_002056313.1	zinc finger protein 26 [Drosophila virilis]
XP_015025856.1	nuclear factor related to kappa-B-binding protein isoform X2 [Drosophila virilis]
XP_015026097.1	transcriptional regulator ATRX homolog [Drosophila virilis]
XP_002056316.1	mediator of RNA polymerase II transcription subunit 28 [Drosophila virilis]
XP_002056317.1	neugrin [Drosophila virilis]
XP_002056323.2	alpha-protein kinase 1 [Drosophila virilis]
XP_002056326.1	histone H3.3 [Drosophila virilis]
XP_002056329.1	peptidyl-prolyl cis-trans isomerase FKBP2 [Drosophila virilis]
XP_002056330.1	zinc finger protein 425 [Drosophila virilis]
XP_002056330.1	zinc finger protein 425 [Drosophila virilis]
XP_002056330.1	zinc finger protein 425 [Drosophila virilis]
XP_015025854.1	transcription initiation factor TFIID subunit 12 isoform X1 [Drosophila virilis]
XP_015026099.1	heme oxygenase 2 [Drosophila virilis]
XP_002056336.2	uncharacterized protein LOC6632775 [Drosophila virilis]
XP_002056336.2	uncharacterized protein LOC6632775 [Drosophila virilis]
XP_002056336.2	uncharacterized protein LOC6632775 [Drosophila virilis]
XP_002056336.2	uncharacterized protein LOC6632775 [Drosophila virilis]
XP_002056338.1	protein Fer3 [Drosophila virilis]
XP_002056339.2	protein ABHD11 [Drosophila virilis]
XP_002056340.3	uncharacterized protein LOC6632779 [Drosophila virilis]
XP_032289594.1	uncharacterized protein LOC6632835 [Drosophila virilis]
XP_002056344.1	polycomb protein Scm [Drosophila virilis]
XP_002056345.1	uncharacterized protein LOC6632837 [Drosophila virilis]
XP_032289425.1	proteoglycan 4 [Drosophila virilis]
XP_032289425.1	proteoglycan 4 [Drosophila virilis]
XP_002056347.1	proline-rich proteoglycan 2 [Drosophila virilis]
XP_002056345.1	uncharacterized protein LOC6632837 [Drosophila virilis]
XP_032289476.1	heterogeneous nuclear ribonucleoprotein F isoform X1 [Drosophila virilis]
XP_015026114.1	chloride channel protein 2 isoform X4 [Drosophila virilis]
XP_032289458.1	chloride channel protein 2 [Drosophila virilis]
XP_002056355.3	hematopoietically-expressed homeobox protein hhex [Drosophila virilis]
XP_015025851.1	putative uncharacterized protein DDB_G0291608 isoform X2 [Drosophila virilis]
XP_002056358.2	RNA-binding protein with serine-rich domain 1 [Drosophila virilis]
XP_002056359.1	probable tRNA (uracil-O(2)-)-methyltransferase [Drosophila virilis]
XP_002056360.1	oxoisovalerate dehydrogenase subunit alpha, mitochondrial [Drosophila virilis]
XP_015025848.1	AP-1 complex subunit mu-1 [Drosophila virilis]
XP_002056362.1	methyl-CpG-binding domain protein 3 isoform X1 [Drosophila virilis]
XP_002056363.1	metaxin-1 homolog [Drosophila virilis]
XP_002056364.2	U6 snRNA phosphodiesterase isoform X1 [Drosophila virilis]
XP_002056367.1	mitochondrial pyruvate carrier 2 [Drosophila virilis]
XP_002056369.1	protein SON [Drosophila virilis]
XP_032296084.1	NADH-quinone oxidoreductase subunit I-like [Drosophila virilis]
XP_032289692.1	actin-related protein 2/3 complex subunit 3-like [Drosophila virilis]
XP_032296076.1	DNA replication licensing factor REC-like [Drosophila virilis]
XP_032296078.1	nose resistant to fluoxetine protein 6-like [Drosophila virilis]
XP_032296076.1	DNA replication licensing factor REC-like [Drosophila virilis]
XP_002056379.1	trypsin-4 [Drosophila virilis]
XP_032289691.1	glycerophosphodiester phosphodiesterase 1 [Drosophila virilis]
XP_002056381.1	mucin-17 isoform X1 [Drosophila virilis]
XP_002056382.1	succinate dehydrogenase assembly factor 3, mitochondrial [Drosophila virilis]
XP_002056387.1	COP9 signalosome complex subunit 5 isoform X1 [Drosophila virilis]
XP_002056388.1	V-type proton ATPase subunit F 1 [Drosophila virilis]
XP_015026277.1	uncharacterized protein LOC26531177 [Drosophila virilis]
XP_002056401.1	uncharacterized protein LOC6632273 [Drosophila virilis]
XP_002056402.1	facilitated trehalose transporter Tret1 isoform X1 [Drosophila virilis]
XP_032289786.1	mucin-5AC [Drosophila virilis]
XP_002056404.1	uncharacterized protein LOC6632336 [Drosophila virilis]
XP_002056405.1	nucleolar complex protein 3 homolog [Drosophila virilis]
XP_002056406.1	G patch domain-containing protein 11 [Drosophila virilis]
XP_015025842.1	serine/threonine-protein kinase 16 isoform X2 [Drosophila virilis]
XP_002056408.1	DTW domain-containing protein 2 [Drosophila virilis]
XP_032289564.1	zinc finger protein rotund isoform X3 [Drosophila virilis]
XP_032289566.1	GTPase-activating protein RacGAP84C isoform X2 [Drosophila virilis]
XP_002056417.2	skin secretory protein xP2 [Drosophila virilis]
XP_002056419.1	uncharacterized protein LOC6632281 [Drosophila virilis]
XP_002056422.2	glutamate receptor 1 [Drosophila virilis]
XP_032289545.1	esterase B1 isoform X1 [Drosophila virilis]
XP_002056427.2	esterase B1 [Drosophila virilis]
XP_002056429.1	esterase B1 [Drosophila virilis]
XP_002056429.1	esterase B1 [Drosophila virilis]
XP_032289605.1	uncharacterized protein LOC6632666 [Drosophila virilis]
XP_032289605.1	uncharacterized protein LOC6632666 [Drosophila virilis]
XP_002056437.2	esterase B1 [Drosophila virilis]
XP_002056439.2	neuroligin-3 [Drosophila virilis]
XP_032289525.1	uncharacterized protein LOC6632672 [Drosophila virilis]
XP_002056444.1	serine protease 7 [Drosophila virilis]
XP_002056445.1	arrestin domain-containing protein 17 isoform X2 [Drosophila virilis]
XP_032289569.1	arrestin domain-containing protein 3 [Drosophila virilis]
XP_002056453.2	arrestin domain-containing protein 17 isoform X1 [Drosophila virilis]
XP_002056454.2	pyridoxine-5'-phosphate oxidase [Drosophila virilis]
XP_002056455.2	pyridoxine/pyridoxamine 5'-phosphate oxidase [Drosophila virilis]
XP_015026146.1	diacylglycerol kinase eta isoform X2 [Drosophila virilis]
XP_002056459.1	GTP-binding nuclear protein Ran [Drosophila virilis]
XP_002056461.1	GDT1-like protein 3 isoform X1 [Drosophila virilis]
XP_015025832.1	serine protease inhibitor 88Ea [Drosophila virilis]
XP_002056464.1	zinc finger protein 436 [Drosophila virilis]
XP_002056465.1	transmembrane protein 141 [Drosophila virilis]
XP_002056466.1	putative GTP-binding protein 6 [Drosophila virilis]
XP_032289618.1	chromatin modification-related protein EAF1 isoform X1 [Drosophila virilis]
XP_015025831.1	nuclear protein localization protein 4 homolog isoform X2 [Drosophila virilis]
XP_002056477.2	probable serine/threonine-protein kinase fhkE isoform X1 [Drosophila virilis]
XP_032289409.1	LOW QUALITY PROTEIN: poly [ADP-ribose] polymerase tankyrase [Drosophila virilis]
XP_032289409.1	LOW QUALITY PROTEIN: poly [ADP-ribose] polymerase tankyrase [Drosophila virilis]
XP_002056481.1	relaxin receptor 2 [Drosophila virilis]
XP_002056482.1	RB-associated KRAB zinc finger protein [Drosophila virilis]
XP_032289728.1	isocitrate dehydrogenase [NAD] subunit gamma, mitochondrial isoform X1 [Drosophila virilis]
XP_002056487.2	inner centromere protein A [Drosophila virilis]
XP_032296095.1	very low-density lipoprotein receptor-like isoform X1 [Drosophila virilis]
XP_002056492.1	probable palmitoyltransferase ZDHHC24 [Drosophila virilis]
XP_002056493.2	uncharacterized protein LOC6632992 [Drosophila virilis]
XP_002056497.1	uncharacterized protein LOC6632996 [Drosophila virilis]
XP_032289557.1	glycine receptor subunit alpha-4 isoform X1 [Drosophila virilis]
XP_015026154.1	nicotinamidase [Drosophila virilis]
XP_002056505.1	glutamate-gated chloride channel isoform X7 [Drosophila virilis]
XP_002056506.1	coumarate--CoA ligase 1 [Drosophila virilis]
XP_002056511.1	coumarate--CoA ligase-like 7 [Drosophila virilis]
XP_015025816.1	probable serine/threonine-protein kinase roco9 isoform X1 [Drosophila virilis]
XP_002056513.2	uncharacterized protein LOC6632451 [Drosophila virilis]
XP_002056515.1	calcium uptake protein 3, mitochondrial isoform X5 [Drosophila virilis]
XP_002056516.2	serine/threonine-protein kinase/endoribonuclease IRE1 isoform X1 [Drosophila virilis]
XP_002056517.2	rRNA methyltransferase 2, mitochondrial [Drosophila virilis]
XP_002056518.1	transmembrane protein 256 homolog [Drosophila virilis]
XP_002056520.1	short-chain specific acyl-CoA dehydrogenase, mitochondrial [Drosophila virilis]
XP_002056521.1	mitogen-activated protein kinase kinase kinase 15 isoform X2 [Drosophila virilis]
XP_015025815.1	opsin Rh1 [Drosophila virilis]
XP_002056526.1	rho GTPase-activating protein 92B isoform X1 [Drosophila virilis]
XP_002056526.1	rho GTPase-activating protein 92B isoform X1 [Drosophila virilis]
XP_002056528.1	uncharacterized protein LOC6632518 isoform X1 [Drosophila virilis]
XP_002056528.1	uncharacterized protein LOC6632518 isoform X1 [Drosophila virilis]
XP_002056529.1	solute carrier family 22 member 3 [Drosophila virilis]
XP_002056531.1	solute carrier family 22 member 13 [Drosophila virilis]
XP_002056532.3	solute carrier family 22 member 1 isoform X2 [Drosophila virilis]
XP_015026250.1	myosin-11 [Drosophila virilis]
XP_002056534.1	uncharacterized protein LOC6632551 [Drosophila virilis]
XP_002056536.3	aminopeptidase N [Drosophila virilis]
XP_002056537.2	uncharacterized protein LOC6632554 [Drosophila virilis]
XP_002056538.3	uncharacterized protein LOC6632555 [Drosophila virilis]
XP_015025812.1	N-acetylglucosaminyl-phosphatidylinositol de-N-acetylase [Drosophila virilis]
XP_002056540.1	phagocyte signaling-impaired protein [Drosophila virilis]
XP_002056541.1	zinc finger protein 544 [Drosophila virilis]
XP_002056542.1	zinc finger and SCAN domain-containing protein 5B [Drosophila virilis]
XP_002056543.1	zinc finger protein 888 [Drosophila virilis]
XP_002056544.1	zinc finger protein 250 [Drosophila virilis]
XP_002056545.1	probable ribonuclease ZC3H12B [Drosophila virilis]
XP_032289576.1	dynein beta chain, ciliary [Drosophila virilis]
XP_002056550.1	uncharacterized protein LOC6632651 [Drosophila virilis]
XP_002056551.1	circadian clock-controlled protein [Drosophila virilis]
XP_002056552.2	protein takeout isoform X2 [Drosophila virilis]
XP_002056553.1	uncharacterized protein LOC6632867 [Drosophila virilis]
XP_032289418.1	protein Malvolio isoform X3 [Drosophila virilis]
XP_002056555.1	hematopoietic lineage cell-specific protein [Drosophila virilis]
XP_015026168.1	annexin B9 isoform X2 [Drosophila virilis]
XP_002056308.1	E3 ubiquitin-protein ligase Iruka [Drosophila virilis]
XP_002056307.1	uncharacterized protein LOC6632461 [Drosophila virilis]
XP_032289658.1	splicing factor 3B subunit 5 [Drosophila virilis]
XP_032289657.1	abasic site processing protein HMCES [Drosophila virilis]
XP_002056302.1	aryl hydrocarbon receptor nuclear translocator homolog [Drosophila virilis]
XP_002056301.2	protein neuralized isoform X1 [Drosophila virilis]
XP_002056300.1	parafibromin [Drosophila virilis]
XP_002056299.1	protein FAM114A2 [Drosophila virilis]
XP_002056297.2	intraflagellar transport protein 56 [Drosophila virilis]
XP_002056295.1	mitochondrial import receptor subunit TOM40 homolog 2 [Drosophila virilis]
XP_002056293.1	tetratricopeptide repeat protein 12 isoform X1 [Drosophila virilis]
XP_002056292.1	tetratricopeptide repeat protein 12 [Drosophila virilis]
XP_002056289.1	sodium-independent sulfate anion transporter isoform X1 [Drosophila virilis]
XP_002056287.1	uncharacterized protein LOC6633229 [Drosophila virilis]
XP_002056279.2	polyadenylate-binding protein 1A isoform X1 [Drosophila virilis]
XP_002056278.3	tensin-4 [Drosophila virilis]
XP_032289679.1	F-BAR domain only protein 2 isoform X3 [Drosophila virilis]
XP_002056274.1	uncharacterized protein PFB0765w [Drosophila virilis]
XP_002053710.1	protein arginine N-methyltransferase 1 isoform X2 [Drosophila virilis]
XP_002053709.1	S ribosomal protein S10, mitochondrial [Drosophila virilis]
XP_032294243.1	uncharacterized protein LOC116651608 [Drosophila virilis]
XP_002053703.2	histone-lysine N-methyltransferase Su(var)3-9 isoform X1 [Drosophila virilis]
XP_002053702.1	protein SET [Drosophila virilis]
XP_002053700.1	uncharacterized protein LOC6630271 [Drosophila virilis]
XP_002053698.1	zinc transporter ZIP1 [Drosophila virilis]
XP_002053696.1	ribosome biogenesis protein TSR3 homolog [Drosophila virilis]
XP_032293908.1	nuA4 complex subunit EAF3 homolog [Drosophila virilis]
XP_002053694.2	cytochrome c oxidase assembly protein COX16 homolog, mitochondrial [Drosophila virilis]
XP_015027118.1	tropomyosin-1, isoforms 9A/A/B isoform X23 [Drosophila virilis]
XP_032293895.1	tropomyosin-2 isoform X19 [Drosophila virilis]
XP_002053691.2	tropomyosin-2 isoform X1 [Drosophila virilis]
XP_002053690.2	putative uncharacterized protein DDB_G0274435 [Drosophila virilis]
XP_002053687.1	uncharacterized protein LOC6630135 [Drosophila virilis]
XP_032292974.1	thiamine transporter 1 [Drosophila virilis]
XP_002053685.1	thiamine transporter 1 [Drosophila virilis]
XP_002053683.3	tetraspanin-33 [Drosophila virilis]
XP_002053681.1	uncharacterized protein LOC6630129 [Drosophila virilis]
XP_002053677.1	arrestin domain-containing protein 17 [Drosophila virilis]
XP_002053676.1	PAX3- and PAX7-binding protein 1 isoform X1 [Drosophila virilis]
XP_002053675.3	E3 UFM1-protein ligase 1 homolog [Drosophila virilis]
XP_002053674.1	E3 ubiquitin-protein ligase RNF123 [Drosophila virilis]
XP_032290500.1	soluble guanylate cyclase 88E isoform X1 [Drosophila virilis]
XP_015027138.1	uncharacterized protein LOC6629715 isoform X1 [Drosophila virilis]
XP_002053671.1	glycogen [starch] synthase isoform X1 [Drosophila virilis]
XP_032293727.1	uncharacterized protein LOC26530489 [Drosophila virilis]
XP_032293732.1	mucin-2-like [Drosophila virilis]
XP_002053665.2	uncharacterized protein LOC6629537 [Drosophila virilis]
XP_002053664.1	protein bag-of-marbles [Drosophila virilis]
XP_002053663.1	protein takeout [Drosophila virilis]
XP_032291365.1	protein takeout isoform X1 [Drosophila virilis]
XP_002053661.1	protein takeout [Drosophila virilis]
XP_002053660.1	protein takeout [Drosophila virilis]
XP_032290817.1	protocadherin beta-11 isoform X3 [Drosophila virilis]
XP_002053657.1	alpha-1,2-mannosyltransferase ALG9 [Drosophila virilis]
XP_032290801.1	uncharacterized protein LOC6629672 isoform X5 [Drosophila virilis]
XP_002053652.1	splicing factor 3A subunit 3 [Drosophila virilis]
XP_015027146.1	V-type proton ATPase subunit E [Drosophila virilis]
XP_015027512.1	protein krasavietz [Drosophila virilis]
XP_002053645.1	putative odorant receptor 85d [Drosophila virilis]
XP_002053643.1	transmembrane protein 135 [Drosophila virilis]
XP_002053642.3	odorant receptor 85c isoform X2 [Drosophila virilis]
XP_002053637.2	uncharacterized protein LOC6630639 [Drosophila virilis]
XP_002053635.1	uncharacterized protein LOC6630637 [Drosophila virilis]
XP_002053633.1	uncharacterized protein LOC6630635 [Drosophila virilis]
XP_002053633.1	uncharacterized protein LOC6630635 [Drosophila virilis]
XP_002053631.3	uncharacterized protein LOC6630633 [Drosophila virilis]
XP_002053630.3	uncharacterized protein LOC6630632 [Drosophila virilis]
XP_002053628.1	phosphatidylinositol transfer protein alpha isoform isoform X2 [Drosophila virilis]
XP_002053627.1	cryptochrome-1 [Drosophila virilis]
XP_002053626.1	larval/pupal cuticle protein H1C [Drosophila virilis]
XP_002053625.2	kDa calcium-binding protein [Drosophila virilis]
XP_015027148.1	BRCA1-associated protein isoform X2 [Drosophila virilis]
XP_002053620.1	zinc finger protein squeeze [Drosophila virilis]
XP_002053618.2	probable methyltransferase-like protein 15 homolog [Drosophila virilis]
XP_015027150.1	C-1-tetrahydrofolate synthase, cytoplasmic isoform X2 [Drosophila virilis]
XP_015027944.1	very low-density lipoprotein receptor [Drosophila virilis]
XP_002053611.1	mitochondrial import receptor subunit TOM20 homolog [Drosophila virilis]
XP_002053610.1	tachykinin-like peptides receptor 86C [Drosophila virilis]
XP_002053608.1	synaptic vesicle glycoprotein 2C [Drosophila virilis]
XP_002053605.1	S ribosomal protein L3 isoform X1 [Drosophila virilis]
XP_002053602.1	protein arginine methyltransferase NDUFAF7 homolog, mitochondrial [Drosophila virilis]
XP_032292535.1	GRIP and coiled-coil domain-containing protein 1 [Drosophila virilis]
XP_002053600.1	dnaJ homolog subfamily C member 17 [Drosophila virilis]
XP_002053599.1	DPH3 homolog [Drosophila virilis]
XP_002053598.1	arfaptin-2 [Drosophila virilis]
XP_002053597.2	RING finger and CHY zinc finger domain-containing protein 1 [Drosophila virilis]
XP_002053596.1	chitobiosyldiphosphodolichol beta-mannosyltransferase [Drosophila virilis]
XP_032290153.1	protein tincar isoform X2 [Drosophila virilis]
XP_002053594.2	trypsin [Drosophila virilis]
XP_032290152.1	protein tincar isoform X1 [Drosophila virilis]
XP_032290220.1	uncharacterized protein LOC6629618 isoform X7 [Drosophila virilis]
XP_015027152.1	LOW QUALITY PROTEIN: protein couch potato, partial [Drosophila virilis]
XP_002053585.1	SPRY domain-containing protein 7 [Drosophila virilis]
XP_002053584.1	tubulin alpha chain [Drosophila virilis]
XP_002053580.1	uncharacterized protein LOC6629400 [Drosophila virilis]
XP_002053578.1	uncharacterized protein LOC6629398 isoform X2 [Drosophila virilis]
XP_002053577.1	uncharacterized protein LOC6629397 [Drosophila virilis]
XP_002053576.2	uncharacterized protein LOC6629396 [Drosophila virilis]
XP_015027885.1	protein TAPT1 homolog [Drosophila virilis]
XP_002053574.1	peroxiredoxin-5, mitochondrial [Drosophila virilis]
XP_002053573.1	ubiquitin-like protein 4A [Drosophila virilis]
XP_002053571.1	importin-13 [Drosophila virilis]
XP_015027859.1	uncharacterized protein LOC26531119 [Drosophila virilis]
XP_002053569.1	proteasome assembly chaperone 2 [Drosophila virilis]
XP_002053568.1	mediator of RNA polymerase II transcription subunit 17 [Drosophila virilis]
XP_032292771.1	hexosaminidase D [Drosophila virilis]
XP_002053564.1	uncharacterized protein LOC6629355 [Drosophila virilis]
XP_002053564.1	uncharacterized protein LOC6629355 [Drosophila virilis]
XP_002053563.1	coiled-coil domain-containing protein 174 [Drosophila virilis]
XP_002053562.1	SRR1-like protein [Drosophila virilis]
XP_002053561.1	little elongation complex subunit 2 [Drosophila virilis]
XP_002056558.3	transcription factor che-1 [Drosophila virilis]
XP_002056558.3	transcription factor che-1 [Drosophila virilis]
XP_002056559.2	uncharacterized protein LOC6632924 isoform X2 [Drosophila virilis]
XP_002056560.1	glycine receptor subunit alpha-4 isoform X1 [Drosophila virilis]
XP_002056561.1	myotubularin-related protein 13 isoform X2 [Drosophila virilis]
XP_002056562.3	DNA N6-methyl adenine demethylase [Drosophila virilis]
XP_032289401.1	WD repeat-containing protein 55 homolog isoform X2 [Drosophila virilis]
XP_002056564.2	cell cycle checkpoint protein RAD1 [Drosophila virilis]
XP_032289403.1	uncharacterized protein LOC6632930 isoform X1 [Drosophila virilis]
XP_002056566.1	stromal cell-derived factor 2 [Drosophila virilis]
XP_015026171.1	nuclear receptor coactivator 7 isoform X13 [Drosophila virilis]
XP_032289399.1	nuclear receptor coactivator 7 isoform X7 [Drosophila virilis]
XP_002056569.2	probable mitochondrial import inner membrane translocase subunit Tim17 1 [Drosophila virilis]
XP_032289398.1	nuclear receptor coactivator 7 isoform X6 [Drosophila virilis]
XP_015026183.1	TLD domain-containing protein 2 isoform X19 [Drosophila virilis]
XP_015025807.1	egl nine homolog 1 isoform X2 [Drosophila virilis]
XP_002056572.1	probable mitochondrial import inner membrane translocase subunit Tim17 3 [Drosophila virilis]
XP_002056571.1	egl nine homolog 1 isoform X1 [Drosophila virilis]
XP_002056574.2	uncharacterized protein LOC6632957 [Drosophila virilis]
XP_002056575.1	putative cysteine proteinase CG12163 isoform X1 [Drosophila virilis]
XP_015026190.1	putative cysteine proteinase CG12163 isoform X2 [Drosophila virilis]
XP_002056576.1	tetratricopeptide repeat protein 30 homolog [Drosophila virilis]
XP_002056577.1	MORN repeat-containing protein 4 homolog [Drosophila virilis]
XP_002056581.1	RAB6A-GEF complex partner protein 2 [Drosophila virilis]
XP_032289758.1	afadin isoform X4 [Drosophila virilis]
XP_032289722.1	uncharacterized protein LOC6633104 [Drosophila virilis]
XP_015025996.1	surfeit locus protein 4 homolog [Drosophila virilis]
XP_002056587.1	geranylgeranyl transferase type-2 subunit alpha [Drosophila virilis]
XP_032289723.1	LOW QUALITY PROTEIN: centrosomal and chromosomal factor [Drosophila virilis]
XP_002056589.1	mpv17-like protein [Drosophila virilis]
XP_032289548.1	nuclear RNA export factor 1 [Drosophila virilis]
XP_002056591.1	elongation of very long chain fatty acids protein F [Drosophila virilis]
XP_002056592.2	elongation of very long chain fatty acids protein F isoform X1 [Drosophila virilis]
XP_002056593.1	elongation of very long chain fatty acids protein F [Drosophila virilis]
XP_032289606.1	elongation of very long chain fatty acids protein F [Drosophila virilis]
XP_002056595.1	uncharacterized protein LOC6633121 [Drosophila virilis]
XP_002056597.2	uncharacterized protein LOC6633146 [Drosophila virilis]
XP_032289547.1	transketolase-like protein 2 [Drosophila virilis]
XP_002056602.1	Hermansky-Pudlak syndrome 5 protein homolog [Drosophila virilis]
XP_002056603.2	ATP-dependent RNA helicase bel isoform X1 [Drosophila virilis]
XP_002056605.1	protein SYS1 homolog [Drosophila virilis]
XP_002056608.2	dual specificity mitogen-activated protein kinase kinase 4 [Drosophila virilis]
XP_002056609.1	probable cytochrome P450 313b1 [Drosophila virilis]
XP_002056611.3	uncharacterized protein LOC6633162 [Drosophila virilis]
XP_002056614.1	centrosome-associated protein CEP250 [Drosophila virilis]
XP_015025799.1	CDC42 small effector protein homolog isoform X1 [Drosophila virilis]
XP_002056619.1	S ribosomal protein L13a [Drosophila virilis]
XP_015025789.1	uncharacterized protein LOC6632388 isoform X1 [Drosophila virilis]
XP_015025787.1	solute carrier family 22 member 3 isoform X2 [Drosophila virilis]
XP_002056627.1	uncharacterized protein LOC6632391 [Drosophila virilis]
XP_002056628.1	RNA polymerase II-associated factor 1 homolog [Drosophila virilis]
XP_002056629.1	zinc finger protein 721 [Drosophila virilis]
XP_002056630.1	coiled-coil domain-containing protein 39 [Drosophila virilis]
XP_032289519.1	E3 ubiquitin-protein ligase TRIP12 isoform X5 [Drosophila virilis]
XP_002056637.1	putative mediator of RNA polymerase II transcription subunit 26 [Drosophila virilis]
XP_002056639.1	pair-rule protein odd-paired [Drosophila virilis]
XP_002056639.1	pair-rule protein odd-paired [Drosophila virilis]
XP_002056640.1	uncharacterized protein LOC6632639 [Drosophila virilis]
XP_002056645.1	protein takeout [Drosophila virilis]
XP_032289469.1	uncharacterized protein LOC116650280 [Drosophila virilis]
XP_002056647.1	protein takeout [Drosophila virilis]
XP_002056648.1	uncharacterized protein LOC6632677 [Drosophila virilis]
XP_032289553.1	maternal protein pumilio isoform X1 [Drosophila virilis]
XP_002056653.1	chromosomal protein D1 [Drosophila virilis]
XP_002056663.2	dipeptidyl peptidase 9 isoform X2 [Drosophila virilis]
XP_002056666.1	ubiquitin-associated protein 1 [Drosophila virilis]
XP_032289776.1	uncharacterized protein LOC6632858 [Drosophila virilis]
XP_002056670.1	probable 18S rRNA (guanine-N(7))-methyltransferase [Drosophila virilis]
XP_002056671.1	dnaJ homolog subfamily C member 30, mitochondrial [Drosophila virilis]
XP_002056672.1	protein unc-45 homolog B [Drosophila virilis]
XP_002056673.2	headcase protein [Drosophila virilis]
XP_002056673.2	headcase protein [Drosophila virilis]
XP_002056674.1	DNA polymerase alpha catalytic subunit [Drosophila virilis]
XP_002056675.1	uncharacterized protein LOC6632864 [Drosophila virilis]
XP_002056677.1	argininosuccinate synthase [Drosophila virilis]
XP_032289496.1	uncharacterized protein LOC6633191 isoform X1 [Drosophila virilis]
XP_032289681.1	uncharacterized protein LOC6633192 [Drosophila virilis]
XP_002056682.1	uncharacterized protein LOC6633195 [Drosophila virilis]
XP_032289814.1	hemicentin-2 [Drosophila virilis]
XP_002056685.1	uncharacterized protein LOC6633198 [Drosophila virilis]
XP_032289809.1	uncharacterized protein LOC6633200 isoform X2 [Drosophila virilis]
XP_002056688.1	neurochondrin homolog [Drosophila virilis]
XP_015025170.1	uncharacterized protein LOC6634009 isoform X2 [Drosophila virilis]
XP_002056692.1	dynein regulatory complex protein 9 isoform X1 [Drosophila virilis]
XP_015026204.1	band 7 protein AGAP004871 isoform X1 [Drosophila virilis]
XP_002056695.1	ubiquitin-conjugating enzyme E2 H [Drosophila virilis]
XP_002060096.1	cyclin-dependent kinase 1 [Drosophila virilis]
XP_002056702.1	esterase S [Drosophila virilis]
XP_002056706.1	eukaryotic translation initiation factor 3 subunit D-2 [Drosophila virilis]
XP_002056708.2	adenosine kinase [Drosophila virilis]
XP_002056710.1	conserved oligomeric Golgi complex subunit 1 [Drosophila virilis]
XP_002056711.1	short-chain specific acyl-CoA dehydrogenase, mitochondrial [Drosophila virilis]
XP_032289839.1	tropomyosin-1, isoforms 33/34 [Drosophila virilis]
XP_002056716.1	chymotrypsin-1 [Drosophila virilis]
XP_002056717.1	phosphoglycerate mutase 2 [Drosophila virilis]
XP_002056718.1	chymotrypsin-2 [Drosophila virilis]
XP_032289806.1	steroid receptor seven-up isoform X3 [Drosophila virilis]
XP_015026207.1	mast cell protease 1A [Drosophila virilis]
XP_002056726.1	apyrase [Drosophila virilis]
XP_015026209.1	solute carrier family 35 member G1 [Drosophila virilis]
XP_015025752.1	glutamic acid-rich protein isoform X2 [Drosophila virilis]
XP_015025750.1	peptidoglycan-recognition protein LB isoform X1 [Drosophila virilis]
XP_015026210.1	trichoplein keratin filament-binding protein [Drosophila virilis]
XP_002056732.2	hemicentin-2 [Drosophila virilis]
XP_002056733.1	limbic system-associated membrane protein [Drosophila virilis]
XP_015026212.1	oxo-dGDP phosphatase NUDT18 [Drosophila virilis]
XP_002056735.3	tricarboxylate transport protein, mitochondrial isoform X1 [Drosophila virilis]
XP_032289858.1	GPI ethanolamine phosphate transferase 1 [Drosophila virilis]
XP_002056742.1	zinc finger protein 208 [Drosophila virilis]
XP_002056745.1	uncharacterized protein CG1161 isoform X1 [Drosophila virilis]
XP_002056746.1	proteasome subunit beta type-4 [Drosophila virilis]
XP_015025745.1	ceramide kinase [Drosophila virilis]
XP_002056748.1	DNA-directed RNA polymerases I, II, and III subunit RPABC2 [Drosophila virilis]
XP_002056749.1	protein downstream neighbor of son homolog [Drosophila virilis]
XP_002056750.1	zinc finger protein 436 isoform X2 [Drosophila virilis]
XP_002056751.1	uncharacterized protein LOC6632900 [Drosophila virilis]
XP_015026237.1	chitin synthase chs-2 isoform X1 [Drosophila virilis]
XP_002056753.1	ubiquitin domain-containing protein 1 [Drosophila virilis]
XP_002056756.2	odorant receptor coreceptor [Drosophila virilis]
XP_002056758.2	LOW QUALITY PROTEIN: ras-like protein family member 10B [Drosophila virilis]
XP_002056761.1	E3 SUMO-protein ligase RanBP2 [Drosophila virilis]
XP_032289799.1	PHD and RING finger domain-containing protein 1 isoform X1 [Drosophila virilis]
XP_002056765.2	chorion peroxidase [Drosophila virilis]
XP_032290950.1	neprilysin-2 isoform X1 [Drosophila virilis]
XP_002053547.1	eukaryotic translation initiation factor 3 subunit F-1 [Drosophila virilis]
XP_002053544.2	protein spartin isoform X1 [Drosophila virilis]
XP_032293299.1	uncharacterized protein LOC6629378 [Drosophila virilis]
XP_002053539.3	insulin-like receptor [Drosophila virilis]
XP_032291413.1	transcription factor E2f1 [Drosophila virilis]
XP_002053537.1	protein archease-like [Drosophila virilis]
XP_002053535.1	density-regulated protein homolog [Drosophila virilis]
XP_032291458.1	probable peptidyl-tRNA hydrolase 2 [Drosophila virilis]
XP_002053533.1	signal peptidase complex catalytic subunit SEC11A [Drosophila virilis]
XP_002053531.1	homeotic protein labial [Drosophila virilis]
XP_002053531.1	homeotic protein labial [Drosophila virilis]
XP_002053530.1	pupal cuticle protein Edg-84A [Drosophila virilis]
XP_002053529.1	larval cuticle protein A2B [Drosophila virilis]
XP_002053528.2	larval cuticle protein A2B [Drosophila virilis]
XP_002053527.1	larval cuticle protein A2B [Drosophila virilis]
XP_002053524.1	cuticle protein 7 [Drosophila virilis]
XP_032291418.1	homeotic protein proboscipedia isoform X1 [Drosophila virilis]
XP_032291423.1	homeotic protein proboscipedia isoform X2 [Drosophila virilis]
XP_002053520.2	protein zerknuellt 2 isoform X1 [Drosophila virilis]
XP_002053518.1	protein zerknuellt [Drosophila virilis]
XP_002053516.1	protein amalgam [Drosophila virilis]
XP_032291157.1	LOW QUALITY PROTEIN: probable G-protein coupled receptor Mth-like 11 [Drosophila virilis]
XP_002053511.1	segmentation protein fushi tarazu [Drosophila virilis]
XP_002053510.1	homeotic protein antennapedia isoform X2 [Drosophila virilis]
XP_002053510.1	homeotic protein antennapedia isoform X2 [Drosophila virilis]
XP_002053507.1	uncharacterized protein LOC6631131 [Drosophila virilis]
XP_015027467.1	homeotic protein ultrabithorax isoform X3 [Drosophila virilis]
XP_002053505.1	homeotic protein ultrabithorax isoform X2 [Drosophila virilis]
XP_002053504.1	dynein light chain roadblock-type 1 [Drosophila virilis]
XP_002053501.1	glucose transporter type 3 [Drosophila virilis]
XP_002053500.1	protein HGH1 homolog [Drosophila virilis]
XP_002053499.1	natterin-3 [Drosophila virilis]
XP_032290562.1	uncharacterized protein LOC6630996 [Drosophila virilis]
XP_015027461.1	glucose dehydrogenase [FAD, quinone] [Drosophila virilis]
XP_002053495.2	uncharacterized protein LOC6630993 [Drosophila virilis]
XP_032292719.1	neuronal PAS domain-containing protein 4B [Drosophila virilis]
XP_002053492.1	uncharacterized protein LOC6630990 [Drosophila virilis]
XP_002053491.1	tRNA (adenine(58)-N(1))-methyltransferase catalytic subunit TRMT61A [Drosophila virilis]
XP_015027871.1	uncharacterized protein LOC26531206 [Drosophila virilis]
XP_002053488.1	uncharacterized protein LOC6630935 [Drosophila virilis]
XP_002053487.1	DNA replication complex GINS protein SLD5 [Drosophila virilis]
XP_002053485.1	charged multivesicular body protein 2a [Drosophila virilis]
XP_002053484.1	exocyst complex component 8 [Drosophila virilis]
XP_002053482.1	enhancer of split m8 protein [Drosophila virilis]
XP_002053480.1	enhancer of split m6 protein [Drosophila virilis]
XP_002053479.1	enhancer of split m5 protein [Drosophila virilis]
XP_002053477.1	enhancer of split m3 protein [Drosophila virilis]
XP_002053476.1	enhancer of split M2 protein [Drosophila virilis]
XP_002053475.1	enhancer of split M1 protein [Drosophila virilis]
XP_002053474.1	enhancer of split malpha protein [Drosophila virilis]
XP_002053473.1	enhancer of split mbeta protein [Drosophila virilis]
XP_002053472.1	enhancer of split mgamma protein [Drosophila virilis]
XP_002053471.1	enhancer of split mdelta protein [Drosophila virilis]
XP_032291902.1	uncharacterized protein LOC6630867 [Drosophila virilis]
XP_032292692.1	cardioacceleratory peptide receptor isoform X2 [Drosophila virilis]
XP_032292692.1	cardioacceleratory peptide receptor isoform X2 [Drosophila virilis]
XP_015027454.1	sodium-coupled monocarboxylate transporter 1 isoform X2 [Drosophila virilis]
XP_015027450.1	sodium-coupled monocarboxylate transporter 1 isoform X1 [Drosophila virilis]
XP_002053460.1	lipase 3 [Drosophila virilis]
XP_002053458.1	symplekin [Drosophila virilis]
XP_002053456.1	m7GpppX diphosphatase [Drosophila virilis]
XP_032290385.1	katanin p60 ATPase-containing subunit A1 isoform X1 [Drosophila virilis]
XP_002053451.2	histone acetyltransferase type B catalytic subunit [Drosophila virilis]
XP_002053449.1	histone PARylation factor 1-like [Drosophila virilis]
XP_032290439.1	uncharacterized protein LOC6630504 [Drosophila virilis]
XP_002053447.1	ARL-6-interacting protein 1 homolog [Drosophila virilis]
XP_002053445.1	T-complex protein 1 subunit gamma [Drosophila virilis]
XP_032290415.1	arrestin domain-containing protein 1 [Drosophila virilis]
XP_002053439.1	tetratricopeptide repeat protein 14 homolog [Drosophila virilis]
XP_002053438.1	arrestin domain-containing protein 17 [Drosophila virilis]
XP_002053437.2	uncharacterized protein LOC6630658 [Drosophila virilis]
XP_002053429.1	venom carboxylesterase-6 [Drosophila virilis]
XP_002053426.2	hydroxyacylsphingosine 1-beta-galactosyltransferase [Drosophila virilis]
XP_002053423.1	uncharacterized protein LOC6630264 [Drosophila virilis]
XP_002053415.1	fructose-bisphosphate aldolase [Drosophila virilis]
XP_002053412.1	ABC transporter G family member 20 [Drosophila virilis]
XP_002053410.1	dipeptidase 1 [Drosophila virilis]
XP_002053409.1	fructose-bisphosphate aldolase isoform X2 [Drosophila virilis]
XP_002053408.1	uncharacterized protein LOC6630015 [Drosophila virilis]
XP_002053407.2	antichymotrypsin-2 [Drosophila virilis]
XP_002046294.1	seminase [Drosophila virilis]
XP_002053404.1	ubiquitin carboxyl-terminal hydrolase 8 isoform X1 [Drosophila virilis]
XP_002053403.1	solute carrier family 35 member B1 homolog [Drosophila virilis]
XP_032293450.1	uncharacterized protein LOC6629900 isoform X4 [Drosophila virilis]
XP_002053402.3	insulin-like growth factor-binding protein complex acid labile subunit [Drosophila virilis]
XP_015027844.1	leucine-rich repeat-containing protein 15 [Drosophila virilis]
XP_002053401.1	sensory neuron membrane protein 1 [Drosophila virilis]
XP_032293474.1	uncharacterized protein LOC6629900 isoform X8 [Drosophila virilis]
XP_002053397.1	SET and MYND domain-containing protein 5 [Drosophila virilis]
XP_002053396.1	'-AMP-activated protein kinase subunit gamma-1 isoform X1 [Drosophila virilis]
XP_002053393.1	peptide transporter family 1 [Drosophila virilis]
XP_002053393.1	peptide transporter family 1 [Drosophila virilis]
XP_002053393.1	peptide transporter family 1 [Drosophila virilis]
XP_002053391.1	uncharacterized protein CG16817 isoform X1 [Drosophila virilis]
XP_002053390.1	cytochrome c oxidase subunit 5A, mitochondrial [Drosophila virilis]
XP_002053389.2	kynurenine--oxoglutarate transaminase 3 isoform X3 [Drosophila virilis]
XP_002053385.1	BUD13 homolog [Drosophila virilis]
XP_002053382.1	syntaxin-18 [Drosophila virilis]
XP_002053381.1	replication factor C subunit 4 [Drosophila virilis]
XP_002053380.1	transcription initiation factor TFIID subunit 9 [Drosophila virilis]
XP_032291594.1	ras-like GTP-binding protein RhoL [Drosophila virilis]
XP_002053378.1	uncharacterized protein LOC6629802 isoform X1 [Drosophila virilis]
XP_002053373.1	DNA-directed RNA polymerase II subunit RPB7 [Drosophila virilis]
XP_002053372.1	small G protein signaling modulator 3 homolog [Drosophila virilis]
XP_002053371.1	trafficking protein particle complex subunit 10 isoform X2 [Drosophila virilis]
XP_002053370.1	diamine acetyltransferase 2 isoform X1 [Drosophila virilis]
XP_032290346.1	box A-binding factor isoform X6 [Drosophila virilis]
XP_002053368.1	box A-binding factor isoform X1 [Drosophila virilis]
XP_032291683.1	GATA-binding factor A isoform X1 [Drosophila virilis]
XP_002053365.1	protein takeout [Drosophila virilis]
XP_002053364.1	protein takeout [Drosophila virilis]
XP_002053363.1	inhibitor of nuclear factor kappa-B kinase subunit beta [Drosophila virilis]
XP_002053362.1	methyltransferase-like protein 23 [Drosophila virilis]
XP_002053357.2	lipase member H [Drosophila virilis]
XP_015027420.1	unconventional myosin-XVIIIa isoform X5 [Drosophila virilis]
XP_032292655.1	cAMP-regulated phosphoprotein 19 isoform X1 [Drosophila virilis]
XP_032292637.1	RAC serine/threonine-protein kinase isoform X2 [Drosophila virilis]
XP_032290369.1	serine proteinase stubble [Drosophila virilis]
XP_002053352.2	MICOS complex subunit MIC27 [Drosophila virilis]
XP_015027202.1	growth hormone-regulated TBC protein 1 [Drosophila virilis]
XP_002053350.3	uncharacterized protein LOC6630329 isoform X2 [Drosophila virilis]
XP_015027203.1	organic cation transporter protein isoform X1 [Drosophila virilis]
XP_002053347.1	uncharacterized protein LOC6629870 [Drosophila virilis]
XP_002053346.1	histone deacetylase complex subunit SAP18 [Drosophila virilis]
XP_002053345.1	protein sarah [Drosophila virilis]
XP_002053344.1	organic cation transporter protein [Drosophila virilis]
XP_002053343.1	uncharacterized protein LOC6629866 [Drosophila virilis]
XP_002053342.1	single-stranded DNA-binding protein, mitochondrial [Drosophila virilis]
XP_002053339.2	AF4/FMR2 family member 4 isoform X1 [Drosophila virilis]
XP_015027818.1	uncharacterized protein LOC26530705 [Drosophila virilis]
XP_015027206.1	cadherin-87A [Drosophila virilis]
XP_002053336.1	putative inner dynein arm light chain, axonemal [Drosophila virilis]
XP_002053334.2	RNA helicase aquarius [Drosophila virilis]
XP_015027207.1	probable G-protein coupled receptor Mth-like 5 isoform X1 [Drosophila virilis]
XP_002053331.1	cytochrome P450 315a1, mitochondrial [Drosophila virilis]
XP_002053329.1	uncharacterized protein LOC6629527 [Drosophila virilis]
XP_002053327.1	protein phosphatase 1 regulatory subunit 21 [Drosophila virilis]
XP_002053325.1	uncharacterized protein LOC6629523 [Drosophila virilis]
XP_002053322.1	acetylcholine receptor subunit beta-like 2 isoform X2 [Drosophila virilis]
XP_002053321.1	acetylcholine receptor subunit alpha-like 2 [Drosophila virilis]
XP_002053318.1	uncharacterized protein LOC6629341 [Drosophila virilis]
XP_002053317.2	uncharacterized protein LOC6629340 [Drosophila virilis]
XP_002053316.3	LOW QUALITY PROTEIN: uncharacterized protein LOC6629339 [Drosophila virilis]
XP_032291316.1	uncharacterized protein LOC6629338 isoform X2 [Drosophila virilis]
XP_002053314.2	LOW QUALITY PROTEIN: uncharacterized protein LOC6629337 [Drosophila virilis]
XP_002053313.2	uncharacterized protein LOC6630657 [Drosophila virilis]
XP_032292178.1	uncharacterized protein LOC6630655 [Drosophila virilis]
XP_015027874.1	uncharacterized protein LOC26531229 [Drosophila virilis]
XP_002053310.2	uncharacterized protein LOC6630654 [Drosophila virilis]
XP_002053309.1	uncharacterized protein LOC6630653 [Drosophila virilis]
XP_002053303.1	golgin-84 [Drosophila virilis]
XP_002053302.1	keratin, type I cytoskeletal 9 isoform X2 [Drosophila virilis]
XP_002053301.1	dromyosuppressin [Drosophila virilis]
XP_002053299.1	exosome complex exonuclease RRP44 [Drosophila virilis]
XP_002053298.1	protein RRP5 homolog [Drosophila virilis]
XP_002053296.1	zinc finger CCCH domain-containing protein 14 [Drosophila virilis]
XP_032293663.1	protein crumbs isoform X3 [Drosophila virilis]
XP_002053294.3	zinc metalloproteinase nas-1 isoform X1 [Drosophila virilis]
XP_015027413.1	uridine-cytidine kinase isoform X1 [Drosophila virilis]
XP_002053290.1	HIG1 domain family member 1A, mitochondrial [Drosophila virilis]
XP_002053283.1	S ribosomal protein L40, mitochondrial [Drosophila virilis]
XP_002053281.1	importin-9 [Drosophila virilis]
XP_002053280.1	sodium-coupled monocarboxylate transporter 1 [Drosophila virilis]
XP_002053279.1	peptidyl-prolyl cis-trans isomerase-like 1 [Drosophila virilis]
XP_002053278.1	neither inactivation nor afterpotential protein G [Drosophila virilis]
XP_002053277.1	zinc finger FYVE domain-containing protein 26 homolog [Drosophila virilis]
XP_002053273.1	uncharacterized protein LOC6630555 [Drosophila virilis]
XP_032292429.1	uncharacterized protein LOC6629354 [Drosophila virilis]
XP_032290967.1	tight junction protein ZO-1 isoform X2 [Drosophila virilis]
XP_032290991.1	tight junction protein ZO-1 isoform X12 [Drosophila virilis]
XP_032290989.1	tight junction protein ZO-1 isoform X11 [Drosophila virilis]
XP_032290998.1	armadillo-like helical domain-containing protein 3 [Drosophila virilis]
XP_002053266.1	ubiquitin-conjugating enzyme E2 N [Drosophila virilis]
XP_002053264.1	vasotab [Drosophila virilis]
XP_032290496.1	uncharacterized protein LOC6629347 [Drosophila virilis]
XP_002053261.1	E3 ubiquitin-protein ligase RNF113A [Drosophila virilis]
XP_032291450.1	extensin [Drosophila virilis]
XP_002046087.1	acetylcholine receptor subunit beta-like 1 isoform X1 [Drosophila virilis]
XP_002046090.1	protein LLP homolog [Drosophila virilis]
XP_002046091.3	syntaxin-17 isoform X1 [Drosophila virilis]
XP_015031034.1	protein HEG homolog 1 [Drosophila virilis]
XP_002046094.1	uncharacterized protein LOC6623273 [Drosophila virilis]
XP_002046095.1	G-protein coupled receptor 52 [Drosophila virilis]
XP_002046098.2	probable chitinase 10 [Drosophila virilis]
XP_002046099.1	prominin-like protein isoform X1 [Drosophila virilis]
XP_032291442.1	prominin-like protein isoform X1 [Drosophila virilis]
XP_002046100.2	prominin-like protein [Drosophila virilis]
XP_032291446.1	hippocampus abundant transcript 1 protein isoform X1 [Drosophila virilis]
XP_032291453.1	triple functional domain protein isoform X1 [Drosophila virilis]
XP_002046108.1	oxysterol-binding protein-related protein 11 [Drosophila virilis]
XP_002046114.1	uncharacterized protein LOC6623259 [Drosophila virilis]
XP_032291405.1	tryptophan 5-hydroxylase 1 [Drosophila virilis]
XP_015031044.1	JNK-interacting protein 1 isoform X1 [Drosophila virilis]
XP_032291397.1	BTB/POZ domain-containing protein 10 [Drosophila virilis]
XP_002046120.2	glycerol kinase [Drosophila virilis]
XP_002046121.2	nitrilase and fragile histidine triad fusion protein NitFhit [Drosophila virilis]
XP_002046120.2	glycerol kinase [Drosophila virilis]
XP_002046122.2	uncharacterized protein C3orf38 homolog [Drosophila virilis]
XP_002046123.2	serine/threonine-protein kinase PRP4 homolog isoform X2 [Drosophila virilis]
XP_002046124.1	THO complex protein 7 [Drosophila virilis]
XP_002046125.1	U6 snRNA-associated Sm-like protein LSm5 [Drosophila virilis]
XP_002046126.3	uncharacterized protein LOC6623446 [Drosophila virilis]
XP_002046128.1	chymotrypsin [Drosophila virilis]
XP_002046129.1	aldose 1-epimerase [Drosophila virilis]
XP_002046130.1	transmembrane emp24 domain-containing protein B [Drosophila virilis]
XP_002046135.1	endocuticle structural glycoprotein ABD-5 [Drosophila virilis]
XP_002046136.1	endocuticle structural protein SgAbd-6 [Drosophila virilis]
XP_002046137.1	endocuticle structural protein SgAbd-6 [Drosophila virilis]
XP_002046138.1	larval cuticle protein 65Ag1 [Drosophila virilis]
XP_002046140.1	larval cuticle protein 65Ag1 [Drosophila virilis]
XP_002046141.1	larval cuticle protein 65Ab1 [Drosophila virilis]
XP_002046143.1	cuticle protein CP14.6 [Drosophila virilis]
XP_002046144.1	endocuticle structural protein SgAbd-6 [Drosophila virilis]
XP_002046145.1	larval cuticle protein 65Ag1 [Drosophila virilis]
XP_002046146.1	uncharacterized protein LOC6623403 [Drosophila virilis]
XP_032291452.1	pro-resilin [Drosophila virilis]
XP_032291428.1	protein nervous wreck isoform X5 [Drosophila virilis]
XP_015031013.1	proton-associated sugar transporter A [Drosophila virilis]
XP_002046161.3	glutamate receptor 1 [Drosophila virilis]
XP_002046165.1	ras-related and estrogen-regulated growth inhibitor [Drosophila virilis]
XP_002046166.1	tyrosine 3-monooxygenase [Drosophila virilis]
XP_032290834.1	DIS3-like exonuclease 2 [Drosophila virilis]
XP_002046172.1	cytochrome b5 type B [Drosophila virilis]
XP_032290995.1	protein arginine N-methyltransferase 1 isoform X3 [Drosophila virilis]
XP_032291734.1	uncharacterized protein LOC6636503 isoform X1 [Drosophila virilis]
XP_002046182.1	protein disulfide-isomerase TMX3 [Drosophila virilis]
XP_002046184.1	mediator of RNA polymerase II transcription subunit 10 [Drosophila virilis]
XP_002046185.2	co-chaperone protein HscB homolog isoform X1 [Drosophila virilis]
XP_002046191.1	uncharacterized protein LOC6623514 [Drosophila virilis]
XP_002046192.1	uncharacterized protein LOC6623707 [Drosophila virilis]
XP_002046193.1	uncharacterized protein LOC6623637 [Drosophila virilis]
XP_002046198.1	vitelline membrane protein Vm26Ab [Drosophila virilis]
XP_002046200.1	uncharacterized protein LOC6623723 [Drosophila virilis]
XP_002046201.1	cuticle protein 10.6 [Drosophila virilis]
XP_032290645.1	uncharacterized protein LOC6623784 [Drosophila virilis]
XP_002046207.2	cyclin-dependent kinase inhibitor 1C [Drosophila virilis]
XP_002046208.1	uncharacterized protein LOC6623766 [Drosophila virilis]
XP_002046209.1	cuticle protein 16.5 [Drosophila virilis]
XP_002046210.1	cuticle protein 12.5 [Drosophila virilis]
XP_002046211.3	LOW QUALITY PROTEIN: uncharacterized protein LOC6623789 [Drosophila virilis]
XP_002046212.1	larval/pupal cuticle protein H1C [Drosophila virilis]
XP_002046214.1	pupal cuticle protein C1B [Drosophila virilis]
XP_002046215.1	retinin [Drosophila virilis]
XP_002046216.2	uncharacterized protein LOC6623677 [Drosophila virilis]
XP_002046217.1	neuropeptide-like 3 [Drosophila virilis]
XP_002046220.1	A-kinase anchor protein 14 [Drosophila virilis]
XP_002046221.1	larval/pupal cuticle protein H1C [Drosophila virilis]
XP_002046223.1	uncharacterized protein LOC6623606 [Drosophila virilis]
XP_002046225.2	trimeric intracellular cation channel type 1B.1 [Drosophila virilis]
XP_002046227.1	retinin [Drosophila virilis]
XP_002046228.1	uncharacterized protein LOC6623871 isoform X1 [Drosophila virilis]
XP_002046229.1	regulatory protein zeste [Drosophila virilis]
XP_002046231.1	coiled-coil domain-containing protein 186 [Drosophila virilis]
XP_015031006.1	tubulin polymerization-promoting protein homolog isoform X2 [Drosophila virilis]
XP_002046236.2	uncharacterized protein LOC6623904 [Drosophila virilis]
XP_002046239.2	roquin-1 isoform X2 [Drosophila virilis]
XP_032290915.1	uncharacterized protein LOC6622184 isoform X2 [Drosophila virilis]
XP_032291244.1	failed axon connections isoform X1 [Drosophila virilis]
XP_002046247.1	serine incorporator 1 isoform X1 [Drosophila virilis]
XP_002046248.1	probable glutamate--tRNA ligase, mitochondrial [Drosophila virilis]
XP_002046250.1	elongation factor-like GTPase 1 [Drosophila virilis]
XP_032290962.1	uncharacterized protein LOC6623144 [Drosophila virilis]
XP_015031001.1	proton-coupled folate transporter isoform X3 [Drosophila virilis]
XP_002046260.1	nuclear RNA export factor 2 [Drosophila virilis]
XP_002046261.1	survival motor neuron protein [Drosophila virilis]
XP_002046262.1	S proteasome non-ATPase regulatory subunit 8 [Drosophila virilis]
XP_002046263.1	cytochrome b-c1 complex subunit 2, mitochondrial [Drosophila virilis]
XP_002046267.2	kinesin-related protein 10 [Drosophila virilis]
XP_032290459.1	cytochrome c oxidase assembly protein COX18, mitochondrial isoform X2 [Drosophila virilis]
XP_002046271.1	uncharacterized protein LOC6623718 [Drosophila virilis]
XP_015031069.1	arginine kinase isoform X2 [Drosophila virilis]
XP_002046277.2	uncharacterized protein LOC6624067 [Drosophila virilis]
XP_002046278.1	NADH dehydrogenase [ubiquinone] 1 alpha subcomplex subunit 5 [Drosophila virilis]
XP_002046279.1	uncharacterized protein LOC6623937 isoform X1 [Drosophila virilis]
XP_002046283.1	proteoglycan 4 isoform X1 [Drosophila virilis]
XP_002046284.1	uncharacterized protein LOC6623959 [Drosophila virilis]
XP_015031075.1	cAMP-dependent protein kinase type I regulatory subunit isoform X1 [Drosophila virilis]
XP_002046287.1	uncharacterized protein LOC6623919 [Drosophila virilis]
XP_002046288.1	COP9 signalosome complex subunit 3 [Drosophila virilis]
XP_002046289.1	zinc finger protein 337 [Drosophila virilis]
XP_015030990.1	keratinocyte proline-rich protein isoform X2 [Drosophila virilis]
XP_002046292.1	fringe glycosyltransferase [Drosophila virilis]
XP_002046293.1	uncharacterized protein LOC6624008 [Drosophila virilis]
XP_002046295.2	uncharacterized protein LOC6624057 isoform X1 [Drosophila virilis]
XP_002046300.1	vesicle transport protein USE1 [Drosophila virilis]
XP_002046302.1	polycomb group RING finger protein 3 [Drosophila virilis]
XP_002046304.2	zinc finger protein 629 [Drosophila virilis]
XP_015030985.1	myophilin isoform X2 [Drosophila virilis]
XP_015030980.1	ensconsin isoform X4 [Drosophila virilis]
XP_002046307.1	replication factor C subunit 2 [Drosophila virilis]
XP_002046308.1	ras-like protein 2 [Drosophila virilis]
XP_002046311.1	venom serine protease Bi-VSP [Drosophila virilis]
XP_032290176.1	cilia- and flagella-associated protein 298 [Drosophila virilis]
XP_015030975.1	protein tipE isoform X1 [Drosophila virilis]
XP_032291180.1	uncharacterized protein LOC6623562 [Drosophila virilis]
XP_015031084.1	neurobeachin-like protein 1 isoform X1 [Drosophila virilis]
XP_015031084.1	neurobeachin-like protein 1 isoform X1 [Drosophila virilis]
XP_015031719.1	cuticle protein 21 [Drosophila virilis]
XP_002046326.2	cuticle protein 7 [Drosophila virilis]
XP_002046327.1	larval cuticle protein A3A [Drosophila virilis]
XP_002046331.1	sulfide:quinone oxidoreductase, mitochondrial [Drosophila virilis]
XP_015030971.1	F-box/WD repeat-containing protein 7 [Drosophila virilis]
XP_032290474.1	solute carrier family 66 member 3-like [Drosophila virilis]
XP_002046336.1	phosphatidylserine lipase ABHD16A [Drosophila virilis]
XP_002046337.1	zinc finger matrin-type protein 2 [Drosophila virilis]
XP_002046340.1	CTL-like protein 1 [Drosophila virilis]
XP_002046342.2	protein twisted gastrulation [Drosophila virilis]
XP_015031085.1	RNA-binding protein 45 [Drosophila virilis]
XP_002046344.1	general transcription factor IIE subunit 2 [Drosophila virilis]
XP_002046345.1	chitooligosaccharidolytic beta-N-acetylglucosaminidase [Drosophila virilis]
XP_015030968.1	integumentary mucin C.1 [Drosophila virilis]
XP_032290506.1	uncharacterized protein LOC6623899 [Drosophila virilis]
XP_002046354.2	trafficking protein particle complex subunit 3 [Drosophila virilis]
XP_002046356.1	bifunctional coenzyme A synthase [Drosophila virilis]
XP_002046357.1	thioredoxin-like protein 1 [Drosophila virilis]
XP_002046359.1	probable malonyl-CoA-acyl carrier protein transacylase, mitochondrial [Drosophila virilis]
XP_002046361.2	uncharacterized protein LOC6623366 [Drosophila virilis]
XP_002046365.2	striatin-interacting protein 1 homolog [Drosophila virilis]
XP_015031089.1	probable phospholipid hydroperoxide glutathione peroxidase isoform X1 [Drosophila virilis]
XP_002046371.1	transmembrane protein 60 [Drosophila virilis]
XP_002046372.1	proline-rich protein PRCC [Drosophila virilis]
XP_002046373.2	protein brother [Drosophila virilis]
XP_015031090.1	peroxisomal membrane protein 2 [Drosophila virilis]
XP_032290892.1	WD repeat-containing protein 78 [Drosophila virilis]
XP_032290887.1	uncharacterized protein LOC6624505 isoform X1 [Drosophila virilis]
XP_002046392.1	putative uncharacterized protein DDB_G0286901 [Drosophila virilis]
XP_002046393.1	uncharacterized protein LOC6624318 [Drosophila virilis]
XP_032290510.1	BAI1-associated protein 3 [Drosophila virilis]
XP_032289348.1	uncharacterized protein F13E9.13, mitochondrial-like [Drosophila virilis]
XP_032291025.1	kalirin [Drosophila virilis]
XP_032291025.1	kalirin [Drosophila virilis]
XP_032289342.1	major facilitator superfamily domain-containing protein 1-like [Drosophila virilis]
XP_032291026.1	uncharacterized protein LOC116650700 [Drosophila virilis]
XP_032291023.1	structure-specific endonuclease subunit SLX4 isoform X1 [Drosophila virilis]
XP_002046404.3	uncharacterized protein LOC6622402, partial [Drosophila virilis]
XP_032290349.1	Down syndrome cell adhesion molecule-like protein Dscam2 isoform X2 [Drosophila virilis]
XP_002046409.3	uncharacterized protein LOC6624551 [Drosophila virilis]
XP_002046413.1	uncharacterized protein LOC6622440 [Drosophila virilis]
XP_002046414.1	uncharacterized protein LOC6622399 [Drosophila virilis]
XP_002046415.1	uncharacterized protein LOC6622446 [Drosophila virilis]
XP_002046416.1	uncharacterized protein LOC6622151 [Drosophila virilis]
XP_015031093.1	nedd8-conjugating enzyme UbcE2M [Drosophila virilis]
XP_002046419.1	mediator of RNA polymerase II transcription subunit 24 [Drosophila virilis]
XP_002046420.2	dnaJ homolog subfamily A member 3, mitochondrial [Drosophila virilis]
XP_032291324.1	WD repeat domain phosphoinositide-interacting protein 2 isoform X2 [Drosophila virilis]
XP_002046422.1	steroid hormone receptor ERR2 [Drosophila virilis]
XP_032291325.1	peroxiredoxin-2 [Drosophila virilis]
XP_032291325.1	peroxiredoxin-2 [Drosophila virilis]
XP_015030945.1	ankyrin repeat domain-containing protein 54 [Drosophila virilis]
XP_002046427.1	kDa calcium-independent phospholipase A2 isoform X1 [Drosophila virilis]
XP_002046430.1	lysozyme A/C [Drosophila virilis]
XP_032291318.1	uncharacterized protein LOC6622532 isoform X1 [Drosophila virilis]
XP_032291322.1	lysozyme A/C-like [Drosophila virilis]
XP_032290493.1	mitochondrial carrier homolog 2 [Drosophila virilis]
XP_032290572.1	formylglycine-generating enzyme [Drosophila virilis]
XP_032290573.1	uncharacterized protein LOC116650598 [Drosophila virilis]
XP_032289273.1	breast cancer anti-estrogen resistance protein 1-like isoform X1 [Drosophila virilis]
XP_032291371.1	breast cancer anti-estrogen resistance protein 1 isoform X1 [Drosophila virilis]
XP_032291046.1	phosphoinositide-dependent protein kinase 1 [Drosophila virilis]
XP_002046449.1	alanine and glycine-rich protein [Drosophila virilis]
XP_002046452.1	probable G-protein coupled receptor Mth-like 8 [Drosophila virilis]
XP_002046462.2	uncharacterized protein LOC6622705 [Drosophila virilis]
XP_002046463.1	cell division cycle 5-like protein [Drosophila virilis]
XP_002046463.1	cell division cycle 5-like protein [Drosophila virilis]
XP_002046464.1	RING-box protein 1B [Drosophila virilis]
XP_002046476.1	BLOC-1-related complex subunit 6 [Drosophila virilis]
XP_002046479.1	probable protein phosphatase 2C T23F11.1 [Drosophila virilis]
XP_032290836.1	zinc finger protein squeeze [Drosophila virilis]
XP_032290836.1	zinc finger protein squeeze [Drosophila virilis]
XP_002046482.1	SEC14-like protein 2 [Drosophila virilis]
XP_002046485.2	alpha-(1,3)-fucosyltransferase C [Drosophila virilis]
XP_002046486.1	uncharacterized protein LOC6622870 [Drosophila virilis]
XP_002046488.1	protein rhomboid [Drosophila virilis]
XP_002046490.1	protein rhomboid isoform X1 [Drosophila virilis]
XP_002046492.2	poly(U)-binding-splicing factor half pint [Drosophila virilis]
XP_002046493.1	protein cueball [Drosophila virilis]
XP_015031101.1	puromycin-sensitive aminopeptidase isoform X2 [Drosophila virilis]
XP_015030922.1	GATOR complex protein Iml1 isoform X3 [Drosophila virilis]
XP_032290375.1	GATOR complex protein Iml1 isoform X8 [Drosophila virilis]
XP_002046496.1	protein phosphatase PTC7 homolog [Drosophila virilis]
XP_015030917.1	uncharacterized protein LOC6622936 isoform X2 [Drosophila virilis]
XP_002046500.2	importin-4 [Drosophila virilis]
XP_002046501.2	ADP-ribose pyrophosphatase, mitochondrial [Drosophila virilis]
XP_002046503.1	prostaglandin E synthase 2 [Drosophila virilis]
XP_002046504.1	protein anon-73B1 [Drosophila virilis]
XP_002046505.1	uncharacterized protein LOC6622963 [Drosophila virilis]
XP_032291382.1	tyrosine-protein kinase Abl [Drosophila virilis]
XP_002046508.1	endothelial differentiation-related factor 1 homolog [Drosophila virilis]
XP_002046515.1	dr1-associated corepressor homolog isoform X1 [Drosophila virilis]
XP_032290752.1	brachyurin [Drosophila virilis]
XP_032291102.1	serine protease 1 [Drosophila virilis]
XP_032291102.1	serine protease 1 [Drosophila virilis]
XP_032291101.1	serine protease 1-like [Drosophila virilis]
XP_002046529.1	protein tantalus [Drosophila virilis]
XP_002046530.1	chymotrypsin BI [Drosophila virilis]
XP_002046533.2	carcinine transporter [Drosophila virilis]
XP_002046536.1	probable trafficking protein particle complex subunit 2 [Drosophila virilis]
XP_002046537.1	translocon-associated protein subunit beta [Drosophila virilis]
XP_002046541.2	uncharacterized protein LOC6622109 [Drosophila virilis]
XP_002046542.1	transmembrane protein 134 [Drosophila virilis]
XP_002046543.1	HBS1-like protein [Drosophila virilis]
XP_002046549.1	larval cuticle protein A2B [Drosophila virilis]
XP_002046553.1	protein JTB [Drosophila virilis]
XP_002046554.1	patj homolog [Drosophila virilis]
XP_002046555.2	dnaJ homolog subfamily B member 13 [Drosophila virilis]
XP_002046556.1	hsp90 co-chaperone Cdc37 [Drosophila virilis]
XP_002046557.1	gustatory and odorant receptor 63a [Drosophila virilis]
XP_002046558.1	uncharacterized protein LOC6624617 isoform X2 [Drosophila virilis]
XP_032290658.1	LIM/homeobox protein Awh isoform X2 [Drosophila virilis]
XP_032290658.1	LIM/homeobox protein Awh isoform X2 [Drosophila virilis]
XP_002046561.1	uncharacterized protein LOC6624209 [Drosophila virilis]
XP_002046563.1	GPI mannosyltransferase 3 isoform X2 [Drosophila virilis]
XP_002046564.1	mpv17-like protein 2 [Drosophila virilis]
XP_002046565.1	integrator complex subunit 10 [Drosophila virilis]
XP_032290745.1	phosphatase and actin regulator 4 isoform X6 [Drosophila virilis]
XP_002046569.1	neuropeptide-like 4 [Drosophila virilis]
[truncated: 5,425 more rows]

## Sheet: SCOs within inversions
Single copy orthologues (SCO) within inversions (genes under selection and not under selection): 1997 annotated genes (45 under selection, 1952 not under selection)
RefSeq protein ID	D. virilis orthologue
XP_032289013.1	rho guanine nucleotide exchange factor 18 [Drosophila virilis]
XP_002057457.1	mitogen-activated protein kinase p38b [Drosophila virilis]
XP_002057458.1	protein FRA10AC1 [Drosophila virilis]
XP_002057463.2	tRNA-specific adenosine deaminase 1 [Drosophila virilis]
XP_002057463.2	tRNA-specific adenosine deaminase 1 [Drosophila virilis]
XP_002057466.1	cysteine sulfinic acid decarboxylase [Drosophila virilis]
XP_002057467.1	DNA polymerase subunit gamma-1, mitochondrial [Drosophila virilis]
XP_002057468.1	actin-related protein 2/3 complex subunit 1A-B [Drosophila virilis]
XP_002057469.1	origin recognition complex subunit 5 [Drosophila virilis]
XP_002057470.1	DNA polymerase subunit gamma-2, mitochondrial [Drosophila virilis]
XP_002057472.1	DNA-directed RNA polymerase II subunit RPB3 [Drosophila virilis]
XP_002057473.1	probable 28S ribosomal protein S23, mitochondrial [Drosophila virilis]
XP_015025272.1	centaurin-gamma-1A isoform X1 [Drosophila virilis]
XP_002057475.2	uncharacterized protein LOC6633967 [Drosophila virilis]
XP_002057478.1	uncharacterized protein LOC6633970 [Drosophila virilis]
XP_002057479.1	uncharacterized protein LOC6633971 [Drosophila virilis]
XP_002057482.1	centaurin-gamma-1A isoform X2 [Drosophila virilis]
XP_032289039.1	protein SMG5 [Drosophila virilis]
XP_002057486.1	angiotensin-converting enzyme [Drosophila virilis]
XP_015025361.1	mantle protein [Drosophila virilis]
XP_002057488.1	BCL-6 corepressor-like protein 1 [Drosophila virilis]
XP_002057486.1	angiotensin-converting enzyme [Drosophila virilis]
XP_002057491.1	cell death abnormality protein 1 isoform X1 [Drosophila virilis]
XP_002057492.1	multiple epidermal growth factor-like domains protein 10 [Drosophila virilis]
XP_002057495.2	tenascin [Drosophila virilis]
XP_032289033.1	multiple epidermal growth factor-like domains protein 10, partial [Drosophila virilis]
XP_015025274.1	uncharacterized protein LOC6634046 isoform X1 [Drosophila virilis]
XP_002057502.1	uncharacterized protein LOC6634049 [Drosophila virilis]
XP_032289040.1	long-chain-fatty-acid--CoA ligase heimdall [Drosophila virilis]
XP_002057506.1	protein THEM6 [Drosophila virilis]
XP_002057510.3	neuronal acetylcholine receptor subunit alpha-7 [Drosophila virilis]
XP_032289018.1	dual specificity tyrosine-phosphorylation-regulated kinase 2 [Drosophila virilis]
XP_015025275.1	laminin subunit alpha-1 isoform X3 [Drosophila virilis]
XP_015025277.1	E3 ubiquitin-protein ligase Kcmf1 isoform X1 [Drosophila virilis]
XP_002057523.2	non-lysosomal glucosylceramidase isoform X1 [Drosophila virilis]
XP_032289011.1	transcription termination factor, mitochondrial isoform X2 [Drosophila virilis]
XP_002057525.1	uncharacterized protein LOC6634158 [Drosophila virilis]
XP_002057526.2	defense protein l(2)34Fc [Drosophila virilis]
XP_002057527.2	uncharacterized protein LOC6634160 [Drosophila virilis]
XP_002057529.2	ras-related protein Rab-14 [Drosophila virilis]
XP_002057530.2	polypeptide N-acetylgalactosaminyltransferase 35A [Drosophila virilis]
XP_002057531.1	DNA mismatch repair protein spellchecker 1 [Drosophila virilis]
XP_002057532.1	voltage-dependent calcium channel subunit alpha-2/delta-3 isoform X1 [Drosophila virilis]
XP_032289001.1	voltage-dependent calcium channel type D subunit alpha-1 isoform X3 [Drosophila virilis]
XP_002057534.1	protein CDV3 homolog [Drosophila virilis]
XP_002057535.2	uncharacterized protein LOC6634168 [Drosophila virilis]
XP_002057542.1	dynein light chain 1, axonemal [Drosophila virilis]
XP_002057548.2	uncharacterized protein LOC6634266 [Drosophila virilis]
XP_002057553.1	uncharacterized protein LOC6634302 [Drosophila virilis]
XP_002057555.1	uncharacterized protein LOC6634304 [Drosophila virilis]
XP_015025245.1	uncharacterized protein LOC6634305 isoform X2 [Drosophila virilis]
XP_002057558.1	uncharacterized protein LOC6634307 [Drosophila virilis]
XP_002057560.1	proton-coupled amino acid transporter 1 isoform X1 [Drosophila virilis]
XP_002057561.1	dolichyl-diphosphooligosaccharide--protein glycosyltransferase subunit DAD1 [Drosophila virilis]
XP_002057562.1	uncharacterized protein LOC6634312 [Drosophila virilis]
XP_002057563.1	uncharacterized protein LOC6634313 [Drosophila virilis]
XP_032293703.1	haloacid dehalogenase-like hydrolase domain-containing protein 2 isoform X1 [Drosophila virilis]
XP_002051553.1	mitochondrial ribosome-associated GTPase 2 [Drosophila virilis]
XP_002051549.1	COP9 signalosome complex subunit 8 [Drosophila virilis]
XP_015028001.1	E3 ubiquitin-protein ligase MIB2 [Drosophila virilis]
XP_002051540.1	protein catecholamines up [Drosophila virilis]
XP_002051539.1	tetratricopeptide repeat protein 19 homolog, mitochondrial isoform X1 [Drosophila virilis]
XP_002051538.1	apoptotic chromatin condensation inducer in the nucleus [Drosophila virilis]
XP_002051537.1	calcium load-activated calcium channel [Drosophila virilis]
XP_002051536.1	FAD-dependent oxidoreductase domain-containing protein 1 [Drosophila virilis]
XP_002051535.1	probable 26S proteasome non-ATPase regulatory subunit 3 [Drosophila virilis]
XP_015028934.1	putative mediator of RNA polymerase II transcription subunit 26 [Drosophila virilis]
XP_002051521.1	uncharacterized protein LOC6628570 [Drosophila virilis]
XP_015028005.1	sodium-dependent nutrient amino acid transporter 1 isoform X2 [Drosophila virilis]
XP_002051518.1	uncharacterized protein LOC6628567 isoform X2 [Drosophila virilis]
XP_032293420.1	neural cell adhesion molecule 1-B [Drosophila virilis]
XP_002051510.1	dynactin subunit 5 [Drosophila virilis]
XP_002051509.1	ankyrin repeat domain-containing protein 49 [Drosophila virilis]
XP_002051508.2	protein Dr1 [Drosophila virilis]
XP_002051504.1	protein yellow [Drosophila virilis]
XP_032293742.1	myosin-VIIa [Drosophila virilis]
XP_015028204.1	plasminogen activator inhibitor 1 RNA-binding protein [Drosophila virilis]
XP_015028204.1	plasminogen activator inhibitor 1 RNA-binding protein [Drosophila virilis]
XP_002051494.1	zinc finger protein 568 [Drosophila virilis]
XP_002051490.1	chaoptin isoform X2 [Drosophila virilis]
XP_002051488.1	importin subunit alpha-5 [Drosophila virilis]
XP_002051486.2	ATP synthase mitochondrial F1 complex assembly factor 2 isoform X1 [Drosophila virilis]
XP_002051485.1	uncharacterized protein LOC6628592 [Drosophila virilis]
XP_032293527.1	myb-like protein AA [Drosophila virilis]
XP_002051483.2	venom dipeptidyl peptidase 4 [Drosophila virilis]
XP_002051481.2	uncharacterized protein LOC6628588, partial [Drosophila virilis]
XP_015028825.1	fibrinogen-like protein 1 isoform X1 [Drosophila virilis]
XP_002051478.2	trissin receptor isoform X2 [Drosophila virilis]
XP_015028198.1	uncharacterized protein LOC6628584 [Drosophila virilis]
XP_015028872.1	uncharacterized protein LOC26530883 isoform X2 [Drosophila virilis]
XP_015028014.1	telomerase Cajal body protein 1 homolog [Drosophila virilis]
XP_002051472.3	zinc finger protein DZIP1L isoform X1 [Drosophila virilis]
XP_015028909.1	uncharacterized protein LOC26531258 [Drosophila virilis]
XP_002051473.2	protein roadkill [Drosophila virilis]
XP_015028197.1	uncharacterized protein LOC6628276 isoform X1 [Drosophila virilis]
XP_002051469.2	uncharacterized protein LOC6628276 isoform X2 [Drosophila virilis]
XP_002051469.2	uncharacterized protein LOC6628276 isoform X2 [Drosophila virilis]
XP_002051468.1	prolactin regulatory element-binding protein [Drosophila virilis]
XP_015028192.1	Krueppel homolog 2 [Drosophila virilis]
XP_002051464.2	protein-lysine N-methyltransferase CG9154 [Drosophila virilis]
XP_002051463.1	prefoldin subunit 1 [Drosophila virilis]
XP_002051462.1	uncharacterized protein LOC6628166 [Drosophila virilis]
XP_002051461.1	farnesol dehydrogenase [Drosophila virilis]
XP_002051460.2	uncharacterized protein LOC6628164 [Drosophila virilis]
XP_002051459.1	F-box/WD repeat-containing protein 5 [Drosophila virilis]
XP_002051458.1	uncharacterized protein ZK945.8 [Drosophila virilis]
XP_015028190.1	alpha-2A adrenergic receptor [Drosophila virilis]
XP_002048572.1	uncharacterized protein LOC6623448 [Drosophila virilis]
XP_002051452.1	sesquipedalian-1 [Drosophila virilis]
XP_002051450.1	protein slowmo [Drosophila virilis]
XP_002051448.2	FAST kinase domain-containing protein 1, mitochondrial [Drosophila virilis]
XP_002051447.1	metallo-beta-lactamase domain-containing protein 1 [Drosophila virilis]
XP_015028017.1	tubulin glycylase 3B [Drosophila virilis]
XP_002051445.1	tubulin glycylase 3A [Drosophila virilis]
XP_002051444.1	uncharacterized protein LOC6628173 [Drosophila virilis]
XP_015028018.1	serine/threonine-protein kinase meng-po isoform X1 [Drosophila virilis]
XP_002051439.2	gastrula zinc finger protein XlCGF7.1 [Drosophila virilis]
XP_002051438.1	sodium/potassium-transporting ATPase subunit beta-1 [Drosophila virilis]
XP_002051435.2	phospholipase B1, membrane-associated [Drosophila virilis]
XP_032293831.1	phospholipase B1, membrane-associated-like [Drosophila virilis]
XP_015028019.1	ABC transporter G family member 20 [Drosophila virilis]
XP_002051431.1	uncharacterized protein LOC6627994 [Drosophila virilis]
XP_002051426.1	uncharacterized protein LOC6627989 [Drosophila virilis]
XP_002057149.1	GTP-binding nuclear protein Ran [Drosophila virilis]
XP_002051420.2	peroxidasin isoform X1 [Drosophila virilis]
XP_002051417.1	coiled-coil domain-containing protein 34 [Drosophila virilis]
XP_002051416.2	putative uncharacterized protein DDB_G0271606 isoform X1 [Drosophila virilis]
XP_002051413.1	glutamate receptor ionotropic, kainate 2 [Drosophila virilis]
XP_002051413.1	glutamate receptor ionotropic, kainate 2 [Drosophila virilis]
XP_002051411.1	cilia- and flagella-associated protein 299 [Drosophila virilis]
XP_002051408.1	uncharacterized protein LOC6627606 [Drosophila virilis]
XP_015028026.1	protein piccolo [Drosophila virilis]
XP_032293501.1	uncharacterized protein LOC6627602 isoform X1 [Drosophila virilis]
XP_002051397.1	protein Aatf [Drosophila virilis]
XP_002051396.2	LOW QUALITY PROTEIN: homer protein homolog 1 [Drosophila virilis]
XP_002051396.2	LOW QUALITY PROTEIN: homer protein homolog 1 [Drosophila virilis]
XP_032293505.1	beta-1,3-glucosyltransferase [Drosophila virilis]
XP_002051391.1	ribosomal RNA-processing protein 7 homolog A [Drosophila virilis]
XP_002051388.1	SH2 domain-containing protein 3C isoform X1 [Drosophila virilis]
XP_032293548.1	beta-galactosidase isoform X2 [Drosophila virilis]
XP_032293548.1	beta-galactosidase isoform X2 [Drosophila virilis]
XP_032293547.1	profilin [Drosophila virilis]
XP_002051380.1	mitochondrial uncoupling protein 4C [Drosophila virilis]
XP_002051373.1	vitelline membrane protein Vm26Ab [Drosophila virilis]
XP_002051367.1	steroid receptor seven-up, isoforms B/C [Drosophila virilis]
XP_002051365.1	dynein heavy chain 1, axonemal [Drosophila virilis]
XP_002051363.1	testis-specific serine/threonine-protein kinase 3 [Drosophila virilis]
XP_032293497.1	odorant receptor 42b [Drosophila virilis]
XP_032293495.1	uncharacterized protein LOC6628696 [Drosophila virilis]
XP_002051359.1	uncharacterized protein LOC6628695 [Drosophila virilis]
XP_002051357.2	LOW QUALITY PROTEIN: uncharacterized protein LOC6628693 [Drosophila virilis]
XP_002051352.1	UDP-glucuronosyltransferase 1-6 [Drosophila virilis]
XP_002051351.1	uncharacterized protein LOC6628687 [Drosophila virilis]
XP_032293800.1	THO complex subunit 4B [Drosophila virilis]
XP_002051349.1	uncharacterized protein LOC6628292 [Drosophila virilis]
XP_002051344.1	uncharacterized protein LOC6628287 [Drosophila virilis]
XP_002051343.2	discoidin domain-containing receptor 2 isoform X1 [Drosophila virilis]
XP_032293794.1	discoidin domain-containing receptor 2 isoform X2 [Drosophila virilis]
XP_002051340.2	uncharacterized protein CG1339 [Drosophila virilis]
XP_002051343.2	discoidin domain-containing receptor 2 isoform X1 [Drosophila virilis]
XP_002051337.1	rap guanine nucleotide exchange factor 2 isoform X2 [Drosophila virilis]
XP_002051336.1	tyrosine-protein phosphatase non-receptor type 21 [Drosophila virilis]
XP_002051334.1	uncharacterized protein LOC6628614 [Drosophila virilis]
XP_002051333.1	uncharacterized protein LOC6628613 [Drosophila virilis]
XP_002051332.1	uncharacterized protein LOC6628714 [Drosophila virilis]
XP_002051330.1	pickpocket protein 19 [Drosophila virilis]
XP_032293595.1	pickpocket protein 19 [Drosophila virilis]
XP_002051327.1	endothelin-converting enzyme 2 [Drosophila virilis]
XP_015024484.1	CD109 antigen isoform X9 [Drosophila virilis]
XP_002051318.1	uncharacterized protein LOC6628014 [Drosophila virilis]
XP_002051317.1	tiggrin [Drosophila virilis]
XP_015028166.1	peroxisomal acyl-coenzyme A oxidase 3 isoform X2 [Drosophila virilis]
XP_002051314.1	protein real-time [Drosophila virilis]
XP_002051312.3	uncharacterized protein LOC6627802 [Drosophila virilis]
XP_002051311.1	cyclin-K [Drosophila virilis]
XP_015028870.1	uncharacterized protein LOC26530863 [Drosophila virilis]
XP_002051307.1	zinc finger protein 431 isoform X1 [Drosophila virilis]
XP_015028164.1	caltractin [Drosophila virilis]
XP_015028038.1	transmembrane protein 65 isoform X2 [Drosophila virilis]
XP_002051297.1	general odorant-binding protein 28a [Drosophila virilis]
XP_002051296.2	transmembrane protein 65 isoform X4 [Drosophila virilis]
XP_002051295.2	protein CNPPD1 [Drosophila virilis]
XP_002051294.1	probable cytosolic Fe-S cluster assembly factor GJ13047 [Drosophila virilis]
XP_002051292.1	transmembrane protein 53 [Drosophila virilis]
XP_032293532.1	LOW QUALITY PROTEIN: CCR4-NOT transcription complex subunit 3 [Drosophila virilis]
XP_002051290.1	protein-associating with the carboxyl-terminal domain of ezrin [Drosophila virilis]
XP_002051289.1	splicing factor 45 [Drosophila virilis]
XP_002051286.1	beta-1,3-galactosyltransferase 6 [Drosophila virilis]
XP_002051286.1	beta-1,3-galactosyltransferase 6 [Drosophila virilis]
XP_002051285.2	vacuolar protein sorting-associated protein 41 homolog [Drosophila virilis]
XP_015028902.1	uncharacterized protein LOC26531233 isoform X1 [Drosophila virilis]
XP_002051283.1	iron-sulfur protein NUBPL [Drosophila virilis]
XP_002051280.1	zinc finger protein 84 [Drosophila virilis]
XP_002051277.1	mitochondrial import inner membrane translocase subunit Tim23 [Drosophila virilis]
XP_002051276.2	thyrostimulin beta-5 subunit [Drosophila virilis]
XP_015028160.1	kelch-like protein 10 isoform X1 [Drosophila virilis]
XP_032293487.1	thyrostimulin alpha-2 subunit [Drosophila virilis]
XP_032293481.1	carnitine O-acetyltransferase [Drosophila virilis]
XP_015028043.1	meiosis regulator and mRNA stability factor 1 isoform X1 [Drosophila virilis]
XP_002051269.2	leucine-rich repeat-containing G-protein coupled receptor 5 [Drosophila virilis]
XP_032293410.1	congested-like trachea protein isoform X4 [Drosophila virilis]
XP_002051267.1	MPN domain-containing protein CG4751 [Drosophila virilis]
XP_002051266.1	homogentisate 1,2-dioxygenase [Drosophila virilis]
XP_032293816.1	guanylate cyclase 32E [Drosophila virilis]
XP_015028148.1	voltage-dependent L-type calcium channel subunit beta-4 isoform X5 [Drosophila virilis]
XP_032293493.1	vitelline membrane protein Vm32E [Drosophila virilis]
XP_002051259.2	uncharacterized protein LOC6629209 [Drosophila virilis]
XP_032293395.1	protein abrupt isoform X1 [Drosophila virilis]
XP_002051256.1	kinesin-like protein KIN-7I isoform X1 [Drosophila virilis]
XP_002051254.1	lysosomal thioesterase PPT2 homolog [Drosophila virilis]
XP_015028049.1	double-strand break repair protein MRE11 [Drosophila virilis]
XP_002051252.1	uncharacterized protein LOC6629226 [Drosophila virilis]
XP_002051250.2	heterogeneous nuclear ribonucleoprotein 87F [Drosophila virilis]
XP_032293564.1	sal-like protein 3 [Drosophila virilis]
XP_002051244.2	protein spaetzle 4 [Drosophila virilis]
XP_015028141.1	disks large homolog 5 [Drosophila virilis]
XP_002051240.1	MOB kinase activator-like 3 [Drosophila virilis]
XP_002051239.2	double-strand-break repair protein rad21 homolog [Drosophila virilis]
XP_002051236.2	uncharacterized protein LOC6628850 [Drosophila virilis]
XP_015028950.1	uncharacterized protein LOC26531530 [Drosophila virilis]
XP_002051232.1	uncharacterized protein LOC6628809 [Drosophila virilis]
XP_002051231.1	uncharacterized protein LOC6628808 isoform X1 [Drosophila virilis]
XP_002051230.1	uncharacterized protein LOC6628807 [Drosophila virilis]
XP_032293675.1	sodium/potassium/calcium exchanger Nckx30C isoform X4 [Drosophila virilis]
XP_002051224.1	uncharacterized protein LOC6628801 [Drosophila virilis]
XP_032293680.1	sodium/potassium/calcium exchanger Nckx30C isoform X9 [Drosophila virilis]
XP_002051223.1	uncharacterized protein LOC6628800 [Drosophila virilis]
XP_032293680.1	sodium/potassium/calcium exchanger Nckx30C isoform X9 [Drosophila virilis]
XP_015028053.1	lipase 3 [Drosophila virilis]
XP_002051219.1	transcription initiation factor TFIID subunit 11 [Drosophila virilis]
XP_032293589.1	sodium channel protein Nach [Drosophila virilis]
XP_032290748.1	pickpocket protein 11 [Drosophila virilis]
XP_002051209.2	inositol-trisphosphate 3-kinase homolog isoform X1 [Drosophila virilis]
XP_002051208.1	replication protein A 32 kDa subunit [Drosophila virilis]
XP_032293681.1	acetylcholine receptor subunit alpha-type acr-16 isoform X1 [Drosophila virilis]
XP_002051204.1	MTRF1L release factor glutamine methyltransferase [Drosophila virilis]
XP_002051202.1	zinc finger protein weckle [Drosophila virilis]
XP_032293666.1	tyrosine-protein phosphatase Lar isoform X2 [Drosophila virilis]
XP_002051201.1	protein screw [Drosophila virilis]
XP_032293666.1	tyrosine-protein phosphatase Lar isoform X2 [Drosophila virilis]
XP_002051199.2	uncharacterized protein LOC6628326 [Drosophila virilis]
XP_002051191.1	RNA-binding motif protein, X-linked 2 [Drosophila virilis]
XP_002051190.1	probable RNA polymerase II nuclear localization protein SLC7A6OS isoform X1 [Drosophila virilis]
XP_032293705.1	protein sickie isoform X1 [Drosophila virilis]
XP_032293705.1	protein sickie isoform X1 [Drosophila virilis]
XP_002051188.2	xenotropic and polytropic retrovirus receptor 1 homolog [Drosophila virilis]
XP_015028982.2	xenotropic and polytropic retrovirus receptor 1 homolog [Drosophila virilis]
XP_015028072.1	protein sickie isoform X6 [Drosophila virilis]
XP_002051183.1	uncharacterized protein LOC6628298 [Drosophila virilis]
XP_002051182.1	soluble scavenger receptor cysteine-rich domain-containing protein SSC5D [Drosophila virilis]
XP_002051180.1	uncharacterized protein LOC6628295 [Drosophila virilis]
XP_002051179.2	uncharacterized protein LOC6628294 [Drosophila virilis]
XP_002051178.1	uncharacterized protein LOC6628230 [Drosophila virilis]
XP_002051176.3	uncharacterized protein LOC6628228 [Drosophila virilis]
XP_002051175.1	uncharacterized protein LOC6628227 [Drosophila virilis]
XP_032293818.1	developmental protein eyes absent isoform X1 [Drosophila virilis]
XP_002051171.1	cytochrome c oxidase subunit 5B, mitochondrial [Drosophila virilis]
XP_002051170.1	cytochrome c oxidase subunit 5B, mitochondrial [Drosophila virilis]
XP_002051168.1	equilibrative nucleoside transporter 1 [Drosophila virilis]
XP_002051167.2	uncharacterized protein LOC6628083 [Drosophila virilis]
XP_032293559.1	uncharacterized protein LOC6628082 isoform X1 [Drosophila virilis]
XP_015028988.1	P protein [Drosophila virilis]
XP_015028076.1	ATP-dependent Clp protease proteolytic subunit [Drosophila virilis]
XP_002051162.1	cullin-associated NEDD8-dissociated protein 1 [Drosophila virilis]
XP_002051161.1	FERM domain-containing protein 5 [Drosophila virilis]
XP_015028078.1	protein limb expression 1 homolog [Drosophila virilis]
XP_002051158.1	probable trafficking protein particle complex subunit 13 homolog [Drosophila virilis]
XP_002051156.1	E3 ubiquitin-protein ligase CHIP [Drosophila virilis]
XP_002051155.1	transcription initiation factor IIB [Drosophila virilis]
XP_002051154.1	TBC1 domain family member 16 [Drosophila virilis]
XP_002051153.1	WD repeat and FYVE domain-containing protein 2 [Drosophila virilis]
XP_002051150.1	COMM domain-containing protein 5 isoform X4 [Drosophila virilis]
XP_002051149.1	NAD-dependent protein deacetylase Sirt6 [Drosophila virilis]
XP_015028080.1	methionine aminopeptidase 1D, mitochondrial isoform X3 [Drosophila virilis]
XP_002051147.1	cilia- and flagella-associated protein 20 [Drosophila virilis]
XP_002051145.2	U6 snRNA-associated Sm-like protein LSm4 [Drosophila virilis]
XP_032293610.1	uncharacterized protein LOC116651415 isoform X1 [Drosophila virilis]
XP_032293608.1	A disintegrin and metalloproteinase with thrombospondin motifs 18 [Drosophila virilis]
XP_002051143.2	thrombospondin type-1 domain-containing protein 4 isoform X1 [Drosophila virilis]
XP_002051140.2	RNA pseudouridylate synthase domain-containing protein 2 isoform X1 [Drosophila virilis]
XP_032293825.1	RNA pseudouridylate synthase domain-containing protein 2 isoform X1 [Drosophila virilis]
XP_002051138.3	gamma-tubulin complex component 4 homolog isoform X1 [Drosophila virilis]
XP_002051137.2	conserved oligomeric Golgi complex subunit 4 [Drosophila virilis]
XP_002051130.1	protein piwi [Drosophila virilis]
XP_002051128.2	wiskott-Aldrich syndrome protein family member 3 isoform X2 [Drosophila virilis]
XP_002051127.1	dynein assembly factor 4, axonemal [Drosophila virilis]
XP_032293389.1	exosome complex component CSL4 [Drosophila virilis]
XP_002051125.1	nuclear pore complex protein Nup160 homolog [Drosophila virilis]
XP_032293388.1	mitochondrial magnesium exporter 1 [Drosophila virilis]
XP_002051122.2	putative uncharacterized protein DDB_G0282269 [Drosophila virilis]
XP_002051121.1	pupal cuticle protein [Drosophila virilis]
XP_002051120.1	trifunctional purine biosynthetic protein adenosine-3 [Drosophila virilis]
XP_032293386.1	dnaJ homolog subfamily C member 28 isoform X2 [Drosophila virilis]
XP_002051115.1	uncharacterized protein LOC6627641 isoform X1 [Drosophila virilis]
XP_002051112.2	LOW QUALITY PROTEIN: uncharacterized protein DDB_G0287625 [Drosophila virilis]
XP_002051111.2	borealin [Drosophila virilis]
XP_002051110.1	borealin [Drosophila virilis]
XP_002051108.1	coiled-coil domain-containing protein 43 [Drosophila virilis]
XP_002051107.2	uncharacterized protein LOC6627667 [Drosophila virilis]
XP_015028962.1	uncharacterized protein LOC26531606 isoform X1 [Drosophila virilis]
XP_032293457.1	uncharacterized protein LOC26530625 isoform X2 [Drosophila virilis]
XP_032293441.1	uncharacterized protein LOC6627664 isoform X4 [Drosophila virilis]
XP_002051100.1	uncharacterized protein LOC6627634 [Drosophila virilis]
XP_002051099.1	lachesin isoform X1 [Drosophila virilis]
XP_002051097.1	mitochondrial 2-oxodicarboxylate carrier [Drosophila virilis]
XP_002051093.1	uncharacterized protein LOC6627627 [Drosophila virilis]
XP_002051094.1	uncharacterized protein LOC6627628 [Drosophila virilis]
XP_002051093.1	uncharacterized protein LOC6627627 [Drosophila virilis]
XP_002051088.1	protein rolling stone [Drosophila virilis]
XP_015028097.1	protein rolling stone [Drosophila virilis]
XP_032293804.1	uncharacterized protein LOC6627393 [Drosophila virilis]
XP_002051077.1	uncharacterized protein LOC6627387 isoform X2 [Drosophila virilis]
XP_002051075.1	glycoprotein-N-acetylgalactosamine 3-beta-galactosyltransferase 1 [Drosophila virilis]
XP_002051073.1	uncharacterized protein LOC6628736 [Drosophila virilis]
XP_032293429.1	dual oxidase isoform X1 [Drosophila virilis]
XP_002051068.1	glucose-6-phosphatase 3 isoform X1 [Drosophila virilis]
XP_015028111.1	protein madd-4 isoform X1 [Drosophila virilis]
XP_032293544.1	MARCKS-related protein 1-B [Drosophila virilis]
XP_002057902.1	trypsin [Drosophila virilis]
XP_002057901.1	uncharacterized protein LOC6634080 [Drosophila virilis]
XP_002057897.2	uncharacterized protein LOC6634076 isoform X8 [Drosophila virilis]
XP_002057896.1	probable cytochrome P450 6t1 [Drosophila virilis]
XP_032293790.1	protein WBSCR14 homolog isoform X2 [Drosophila virilis]
XP_002057895.2	gustatory and pheromone receptor 39a isoform X1 [Drosophila virilis]
XP_002057895.2	gustatory and pheromone receptor 39a isoform X1 [Drosophila virilis]
XP_032293792.1	gustatory and pheromone receptor 39a isoform X2 [Drosophila virilis]
XP_032293789.1	protein WBSCR14 homolog isoform X1 [Drosophila virilis]
XP_002057891.1	uncharacterized protein LOC6634058 [Drosophila virilis]
XP_032293581.1	protein dimmed [Drosophila virilis]
XP_002057889.1	CD63 antigen [Drosophila virilis]
XP_002057885.1	sodium/potassium-transporting ATPase subunit beta-2 isoform X2 [Drosophila virilis]
XP_002057883.1	excitatory amino acid transporter 1 [Drosophila virilis]
XP_002057879.1	uncharacterized protein LOC6634111 [Drosophila virilis]
XP_032293865.1	potassium voltage-gated channel protein egl-36 isoform X1 [Drosophila virilis]
XP_015025150.2	uncharacterized protein LOC6634107 [Drosophila virilis]
XP_002057872.1	vacuolar protein sorting-associated protein 54 [Drosophila virilis]
XP_002057871.2	uncharacterized protein LOC6634069 [Drosophila virilis]
XP_015025152.1	disintegrin and metalloproteinase domain-containing protein 10 homolog isoform X3 [Drosophila virilis]
XP_032293422.1	uncharacterized protein LOC6634019 isoform X1 [Drosophila virilis]
XP_002057856.1	protein nemuri [Drosophila virilis]
XP_002057855.2	cilia- and flagella-associated protein 299 [Drosophila virilis]
XP_032293585.1	neurotrimin [Drosophila virilis]
XP_015025356.1	uncharacterized protein LOC6633988 [Drosophila virilis]
XP_002057851.2	dTTP/UTP pyrophosphatase isoform X1 [Drosophila virilis]
XP_002057849.1	kDa integral membrane protein [Drosophila virilis]
XP_032293701.1	uncharacterized protein LOC6633979 [Drosophila virilis]
XP_002057842.1	uncharacterized protein LOC6633977 [Drosophila virilis]
XP_002057840.2	LOW QUALITY PROTEIN: AF4/FMR2 family member 4 [Drosophila virilis]
XP_002057836.1	uncharacterized protein LOC6633949 [Drosophila virilis]
XP_015025165.2	uncharacterized protein LOC6633948 isoform X2 [Drosophila virilis]
XP_032293761.1	transcription factor HNF-4 homolog isoform X1 [Drosophila virilis]
XP_002057827.1	pyridine nucleotide-disulfide oxidoreductase domain-containing protein 1 [Drosophila virilis]
XP_002057825.3	protein nessun dorma [Drosophila virilis]
XP_002057821.3	kinesin-like protein KIF14 [Drosophila virilis]
XP_002057822.1	uncharacterized protein LOC6634001 isoform X1 [Drosophila virilis]
XP_002057821.3	kinesin-like protein KIF14 [Drosophila virilis]
XP_002057820.1	pyruvoyl tetrahydrobiopterin synthase [Drosophila virilis]
XP_002057819.2	alkaline ceramidase [Drosophila virilis]
XP_002057817.1	ovarian-specific serine/threonine-protein kinase Lok isoform X2 [Drosophila virilis]
XP_002057816.1	condensin complex subunit 2 [Drosophila virilis]
XP_002057814.1	carbohydrate sulfotransferase 4 isoform X1 [Drosophila virilis]
XP_002057813.1	uncharacterized protein LOC6634349 [Drosophila virilis]
XP_002057811.1	coiled-coil domain-containing protein 102A isoform X1 [Drosophila virilis]
XP_002057812.1	glutaryl-CoA dehydrogenase, mitochondrial [Drosophila virilis]
XP_002057811.1	coiled-coil domain-containing protein 102A isoform X1 [Drosophila virilis]
XP_015025174.1	PHD finger-like domain-containing protein 5A [Drosophila virilis]
XP_002057808.1	kynurenine formamidase [Drosophila virilis]
XP_002057807.3	uncharacterized protein LOC6634214 isoform X1 [Drosophila virilis]
XP_002057805.1	transmembrane protein 115 [Drosophila virilis]
XP_002057804.2	UDP-N-acetylhexosamine pyrophosphorylase isoform X1 [Drosophila virilis]
XP_015025341.1	ATP-dependent RNA helicase DHX33 [Drosophila virilis]
XP_015025175.1	uncharacterized protein LOC6634209 [Drosophila virilis]
XP_032293566.1	inhibin beta A chain [Drosophila virilis]
XP_032293566.1	inhibin beta A chain [Drosophila virilis]
XP_032293566.1	inhibin beta A chain [Drosophila virilis]
XP_015025340.1	protein obstructor-E isoform X1 [Drosophila virilis]
XP_015025340.1	protein obstructor-E isoform X1 [Drosophila virilis]
XP_015025338.1	beta-1,4-glucuronyltransferase 1 [Drosophila virilis]
XP_002057791.1	myristoylated alanine-rich C-kinase substrate [Drosophila virilis]
XP_015025179.2	keratinocyte proline-rich protein [Drosophila virilis]
XP_002057787.1	geranylgeranyl transferase type-2 subunit beta [Drosophila virilis]
XP_032293767.1	acyl-CoA-binding domain-containing protein 5 [Drosophila virilis]
XP_002057782.1	interferon-related developmental regulator 2 isoform X2 [Drosophila virilis]
XP_002057783.1	uncharacterized protein LOC6634190 [Drosophila virilis]
XP_015025182.1	interferon-related developmental regulator 2 isoform X1 [Drosophila virilis]
XP_015025333.1	uncharacterized protein LOC6634188 [Drosophila virilis]
XP_002057780.1	zinc finger protein 501 [Drosophila virilis]
XP_002057778.1	titin [Drosophila virilis]
XP_015025330.1	galactosylgalactosylxylosylprotein 3-beta-glucuronosyltransferase S isoform X1 [Drosophila virilis]
XP_002057775.1	thioredoxin-2 [Drosophila virilis]
XP_002057774.2	transcription factor glial cells missing 2 [Drosophila virilis]
XP_002057772.1	esterase E4 [Drosophila virilis]
XP_002057771.3	transcription factor glial cells missing [Drosophila virilis]
XP_032293414.1	negative RAS protein regulator protein isoform X1 [Drosophila virilis]
XP_002057766.2	junctophilin-1 isoform X2 [Drosophila virilis]
XP_002057765.1	UPF0430 protein CG31712 [Drosophila virilis]
XP_002057763.1	uncharacterized protein LOC6633961 [Drosophila virilis]
XP_002057762.1	ATP-binding cassette sub-family G member 4 [Drosophila virilis]
XP_002057762.1	ATP-binding cassette sub-family G member 4 [Drosophila virilis]
XP_002057762.1	ATP-binding cassette sub-family G member 4 [Drosophila virilis]
XP_002057761.2	methyltransferase-like protein 17, mitochondrial [Drosophila virilis]
XP_002057760.1	zinc finger CCCH-type with G patch domain-containing protein [Drosophila virilis]
XP_002057759.1	DNA-binding protein RFXANK [Drosophila virilis]
XP_002057758.1	uncharacterized protein LOC6633955 [Drosophila virilis]
XP_002057756.3	transmembrane protein 184C isoform X2 [Drosophila virilis]
XP_002057754.1	S ribosomal protein L13 [Drosophila virilis]
XP_002057753.3	neurogenic protein big brain [Drosophila virilis]
XP_032293772.1	importin subunit alpha [Drosophila virilis]
XP_032293773.1	serine protease inhibitor 42Dd [Drosophila virilis]
XP_032293768.1	uncharacterized protein LOC6634228 [Drosophila virilis]
XP_002057740.1	odorant receptor 67a [Drosophila virilis]
XP_002057740.1	odorant receptor 67a [Drosophila virilis]
XP_002057738.1	heat shock protein 23 [Drosophila virilis]
XP_032293770.1	uncharacterized protein LOC6634202 isoform X1 [Drosophila virilis]
XP_032293771.1	uncharacterized protein LOC6634202 isoform X2 [Drosophila virilis]
XP_032293768.1	uncharacterized protein LOC6634228 [Drosophila virilis]
XP_032293768.1	uncharacterized protein LOC6634228 [Drosophila virilis]
XP_032294086.1	cGMP-dependent protein kinase 1-like isoform X1 [Drosophila virilis]
XP_002057728.1	ATP-binding cassette sub-family C member Sur isoform X1 [Drosophila virilis]
XP_002057726.1	RIP-like protein [Drosophila virilis]
XP_002057723.1	transcriptional repressor NF-X1 homolog [Drosophila virilis]
XP_002057721.1	tRNA-dihydrouridine(20a/20b) synthase [NAD(P)+]-like [Drosophila virilis]
XP_002057719.1	insulin-like peptide receptor [Drosophila virilis]
XP_002057713.1	chromodomain-helicase-DNA-binding protein 1 isoform X2 [Drosophila virilis]
XP_002057712.1	protein ABHD13 [Drosophila virilis]
XP_002057710.3	uncharacterized protein LOC6634099 [Drosophila virilis]
XP_002057707.2	uncharacterized protein LOC6634096 [Drosophila virilis]
XP_002057706.1	actin-binding protein IPP [Drosophila virilis]
XP_002057705.1	peptide chain release factor 1-like, mitochondrial [Drosophila virilis]
XP_002057703.1	uncharacterized protein C19orf47 [Drosophila virilis]
XP_002057702.1	protein shank [Drosophila virilis]
XP_002057701.1	uncharacterized protein LOC6634360 [Drosophila virilis]
XP_002057700.1	protein Mabiki [Drosophila virilis]
XP_002057698.1	uncharacterized protein LOC6634357 [Drosophila virilis]
XP_002057697.1	protein takeout [Drosophila virilis]
XP_002057695.3	serine proteinase stubble [Drosophila virilis]
XP_032293736.1	N-alpha-acetyltransferase 20 [Drosophila virilis]
XP_002057692.2	uncharacterized protein LOC6634275 [Drosophila virilis]
XP_015025202.1	FK506-binding protein 5 isoform X8 [Drosophila virilis]
XP_002057690.1	DNA fragmentation factor subunit beta [Drosophila virilis]
XP_002057689.1	UV radiation resistance-associated gene protein [Drosophila virilis]
XP_002057688.1	probable phospholipid-transporting ATPase IIA isoform X1 [Drosophila virilis]
XP_002057685.3	uncharacterized protein LOC6634332, partial [Drosophila virilis]
XP_032293553.1	uncharacterized protein LOC26531820 [Drosophila virilis]
XP_002057686.1	uncharacterized protein LOC6634333 [Drosophila virilis]
XP_002057678.1	immunoglobulin-binding protein 1 [Drosophila virilis]
XP_002057676.1	NADH dehydrogenase [ubiquinone] 1 beta subcomplex subunit 9 [Drosophila virilis]
XP_002057675.1	transcription factor TFIIIB component B'' homolog [Drosophila virilis]
XP_002057674.1	stAR-related lipid transfer protein 7, mitochondrial [Drosophila virilis]
XP_002057673.1	protein disulfide-isomerase A5 [Drosophila virilis]
XP_002057672.1	coatomer subunit beta' [Drosophila virilis]
XP_032293755.1	inhibitor of growth protein 5 isoform X1 [Drosophila virilis]
XP_002057667.3	ras-related protein Rab-9B [Drosophila virilis]
XP_002057666.1	tRNA-splicing ligase RtcB homolog [Drosophila virilis]
XP_015025320.1	uncharacterized protein LOC6633998 isoform X1 [Drosophila virilis]
XP_032293752.1	leupaxin isoform X1 [Drosophila virilis]
XP_032293752.1	leupaxin isoform X1 [Drosophila virilis]
XP_002057659.1	hornerin [Drosophila virilis]
XP_015025317.1	parkin coregulated gene protein homolog [Drosophila virilis]
XP_002057655.1	uncharacterized protein LOC6633921 [Drosophila virilis]
XP_002057652.1	uncharacterized protein LOC6633918 [Drosophila virilis]
XP_002057651.1	cilia- and flagella-associated protein 73 [Drosophila virilis]
XP_002057649.3	tyrosine-protein kinase Drl [Drosophila virilis]
XP_002057648.1	protein pigeon isoform X1 [Drosophila virilis]
XP_002057644.1	probable DNA-directed RNA polymerases I and III subunit RPAC2 [Drosophila virilis]
XP_002057643.1	dynactin subunit 6 [Drosophila virilis]
XP_002057640.1	general transcription factor 3C polypeptide 5 [Drosophila virilis]
XP_002057639.1	pre-mRNA-splicing factor ATP-dependent RNA helicase DHX16 [Drosophila virilis]
XP_015025222.1	aromatic-L-amino-acid decarboxylase isoform X1 [Drosophila virilis]
XP_002057636.2	protein anon-37Cs [Drosophila virilis]
XP_002057633.1	uncharacterized protein LOC6634156 [Drosophila virilis]
XP_002052500.1	zinc finger protein sens [Drosophila virilis]
XP_032294480.1	sodium/hydrogen exchanger 9B2 [Drosophila virilis]
XP_002052491.2	wee1-like protein kinase [Drosophila virilis]
XP_015028459.1	probable splicing factor, arginine/serine-rich 6 [Drosophila virilis]
XP_002052488.1	nucleolar protein 58 [Drosophila virilis]
XP_015028459.1	probable splicing factor, arginine/serine-rich 6 [Drosophila virilis]
XP_032294011.1	myosin-2 heavy chain isoform X1 [Drosophila virilis]
XP_015028452.1	interference hedgehog [Drosophila virilis]
XP_002052483.1	YEATS domain-containing protein 4 [Drosophila virilis]
XP_002052482.1	cohesin subunit SA-1 [Drosophila virilis]
XP_002052481.1	zinc finger BED domain-containing protein 4 [Drosophila virilis]
XP_002052480.1	mini-chromosome maintenance complex-binding protein [Drosophila virilis]
XP_002052479.1	acyl-coenzyme A thioesterase 9, mitochondrial [Drosophila virilis]
XP_015028668.1	sodium/hydrogen exchanger 6 isoform X4 [Drosophila virilis]
XP_002052474.2	protein cortex [Drosophila virilis]
XP_032293907.1	protein cup [Drosophila virilis]
XP_002052472.1	probable galactose-1-phosphate uridylyltransferase [Drosophila virilis]
XP_032293907.1	protein cup [Drosophila virilis]
XP_032294124.1	ZZ-type zinc finger-containing protein 3 [Drosophila virilis]
XP_002052453.1	cuticle protein 7 [Drosophila virilis]
XP_002052452.2	pupal cuticle protein Edg-84A [Drosophila virilis]
XP_002052450.2	dynein regulatory complex subunit 3 [Drosophila virilis]
XP_002052449.1	enoyl-CoA delta isomerase 1, mitochondrial [Drosophila virilis]
XP_002052448.1	enoyl-CoA delta isomerase 1, mitochondrial [Drosophila virilis]
XP_002052441.1	rRNA-processing protein FCF1 homolog [Drosophila virilis]
XP_002052439.1	cysteine-rich PDZ-binding protein [Drosophila virilis]
XP_002052438.1	putative RNA polymerase II subunit B1 CTD phosphatase RPAP2 homolog [Drosophila virilis]
XP_002052437.1	FK506-binding protein 59 [Drosophila virilis]
XP_002051557.1	uncharacterized protein LOC6628741 [Drosophila virilis]
XP_002051558.3	uncharacterized protein LOC6628742 [Drosophila virilis]
XP_032293632.1	DNA topoisomerase 1 [Drosophila virilis]
XP_015028821.1	RNA polymerase-associated protein Rtf1 [Drosophila virilis]
XP_015028944.1	uncharacterized protein LOC26531522 [Drosophila virilis]
XP_032293604.1	LOW QUALITY PROTEIN: uncharacterized protein LOC6628959 [Drosophila virilis]
XP_002051567.1	protein tiptop [Drosophila virilis]
XP_002051568.1	NADH-quinone oxidoreductase subunit B 2 [Drosophila virilis]
XP_002051572.1	uncharacterized protein LOC6628967 [Drosophila virilis]
XP_002051575.1	uncharacterized protein LOC6629133 [Drosophila virilis]
XP_002051579.1	mitochondrial sodium/calcium exchanger protein isoform X2 [Drosophila virilis]
XP_002051580.1	uncharacterized protein LOC6629138 [Drosophila virilis]
XP_002057786.1	N-alpha-acetyltransferase 38-B, NatC auxiliary subunit [Drosophila virilis]
XP_002051589.2	ER membrane protein complex subunit 7 homolog [Drosophila virilis]
XP_002051591.1	C-type lectin 37Db [Drosophila virilis]
XP_032293525.1	nuclear cap-binding protein subunit 1 [Drosophila virilis]
XP_015028823.1	C-type lectin 37Db [Drosophila virilis]
XP_002051595.1	activator of 90 kDa heat shock protein ATPase homolog 1 [Drosophila virilis]
XP_002051598.1	trafficking protein particle complex subunit 4 [Drosophila virilis]
XP_002051600.1	glutactin [Drosophila virilis]
XP_002051602.1	glutactin [Drosophila virilis]
XP_002051605.2	LOW QUALITY PROTEIN: semaphorin-1A [Drosophila virilis]
XP_002051607.1	reticulon-4-interacting protein 1 homolog, mitochondrial [Drosophila virilis]
XP_002051610.1	integrator complex subunit 14 [Drosophila virilis]
XP_032293560.1	uncharacterized protein LOC6629067 [Drosophila virilis]
XP_002051612.1	dehydrodolichyl diphosphate synthase complex subunit NUS1 [Drosophila virilis]
XP_032293543.1	abhydrolase domain-containing protein 2 [Drosophila virilis]
XP_002051616.1	TBC1 domain family member 19 [Drosophila virilis]
XP_032293551.1	angiopoietin-related protein 2-like [Drosophila virilis]
XP_032294384.1	uncharacterized protein LOC116651667 [Drosophila virilis]
XP_002051624.2	uncharacterized protein LOC6627511 [Drosophila virilis]
XP_002051629.1	uncharacterized protein LOC6627520 [Drosophila virilis]
XP_002051630.2	uncharacterized protein LOC6627521 [Drosophila virilis]
XP_002051631.1	uncharacterized protein LOC6627709 [Drosophila virilis]
XP_002051633.1	uncharacterized protein LOC6627711 [Drosophila virilis]
XP_002051637.1	uncharacterized protein LOC6627715 [Drosophila virilis]
XP_002051638.2	transcription initiation factor TFIID subunit 3 [Drosophila virilis]
XP_015028921.1	uncharacterized protein LOC26531329 [Drosophila virilis]
XP_002051639.1	lysosomal Pro-X carboxypeptidase [Drosophila virilis]
XP_032294434.1	nesprin-1 isoform X27 [Drosophila virilis]
XP_015027996.1	uncharacterized protein LOC6628156 [Drosophila virilis]
XP_002051649.1	cytochrome c-2 [Drosophila virilis]
XP_002051651.1	tRNA-splicing endonuclease subunit Sen2 [Drosophila virilis]
XP_002051652.1	COX assembly mitochondrial protein homolog [Drosophila virilis]
XP_002051654.1	protein phosphatase 1L isoform X1 [Drosophila virilis]
XP_015027992.1	laminin subunit beta-1 [Drosophila virilis]
XP_002051657.1	uncharacterized protein LOC6628877 [Drosophila virilis]
XP_002051658.1	homocysteine-responsive endoplasmic reticulum-resident ubiquitin-like domain member 2 protein [Drosophila virilis]
XP_002051659.1	alpha-aminoadipic semialdehyde synthase, mitochondrial isoform X1 [Drosophila virilis]
XP_002051662.1	beta-1,4-glucuronyltransferase 1 [Drosophila virilis]
XP_002051666.1	cylicin-2 [Drosophila virilis]
XP_002051674.1	uncharacterized protein LOC6627367 [Drosophila virilis]
XP_032294083.1	serine-rich adhesin for platelets isoform X1 [Drosophila virilis]
XP_002051677.1	glycogen synthase kinase-3 alpha [Drosophila virilis]
XP_002051678.1	uncharacterized protein LOC6628520 [Drosophila virilis]
XP_002051679.3	dnaJ homolog subfamily A member 2 isoform X1 [Drosophila virilis]
XP_002051680.2	NAD-dependent histone deacetylase sirtuin-1 [Drosophila virilis]
XP_015027985.1	polycomb protein Sfmbt isoform X1 [Drosophila virilis]
XP_002051684.1	uncharacterized protein LOC6629100 [Drosophila virilis]
XP_002051685.1	radial spoke head 1 homolog [Drosophila virilis]
XP_015027980.1	uncharacterized protein LOC6629102 isoform X2 [Drosophila virilis]
XP_002051687.2	lactosylceramide 4-alpha-galactosyltransferase isoform X1 [Drosophila virilis]
XP_002051692.1	pre-mRNA-processing factor 40 homolog A [Drosophila virilis]
XP_002051693.1	splicing factor 3B subunit 2 [Drosophila virilis]
XP_032294548.1	palmitoyltransferase ZDHHC23 isoform X2 [Drosophila virilis]
XP_002051696.1	trichohyalin [Drosophila virilis]
XP_002051698.1	uncharacterized protein LOC6627322 [Drosophila virilis]
XP_002051699.1	protein cornichon homolog 4 [Drosophila virilis]
XP_002051701.2	uncharacterized protein LOC6627532 [Drosophila virilis]
XP_015028233.1	RNA-binding protein 5-B [Drosophila virilis]
XP_002051706.1	uncharacterized protein LOC6627537 [Drosophila virilis]
XP_002051708.1	liver carboxylesterase 1 [Drosophila virilis]
XP_002051709.2	protein sax-3 isoform X1 [Drosophila virilis]
XP_002051709.2	protein sax-3 isoform X1 [Drosophila virilis]
XP_002051710.2	putative odorant-binding protein A5 [Drosophila virilis]
XP_032294277.1	dynein light chain 1, cytoplasmic [Drosophila virilis]
XP_002051713.1	probable pseudouridine-5'-phosphatase [Drosophila virilis]
XP_002051716.3	apolipoprotein D [Drosophila virilis]
XP_002051717.1	uncharacterized protein LOC6627626 [Drosophila virilis]
XP_002051718.3	protein sax-3 [Drosophila virilis]
XP_002051721.1	tektin-2 [Drosophila virilis]
XP_002051722.1	lysosomal aspartic protease [Drosophila virilis]
XP_002051727.2	rab3 GTPase-activating protein catalytic subunit [Drosophila virilis]
XP_002051729.3	LOW QUALITY PROTEIN: uncharacterized protein LOC6627839 [Drosophila virilis]
XP_002051727.2	rab3 GTPase-activating protein catalytic subunit [Drosophila virilis]
XP_002051732.1	cytochrome b-c1 complex subunit Rieske, mitochondrial [Drosophila virilis]
XP_002051733.1	protein disulfide-isomerase A6 homolog [Drosophila virilis]
XP_002051734.2	LOW QUALITY PROTEIN: zinc finger protein chinmo [Drosophila virilis]
XP_002051734.2	LOW QUALITY PROTEIN: zinc finger protein chinmo [Drosophila virilis]
XP_002051736.2	transmembrane protein 87A isoform X1 [Drosophila virilis]
XP_002051737.1	general transcription factor IIH subunit 5 [Drosophila virilis]
XP_002051745.1	S ribosomal protein L4, mitochondrial [Drosophila virilis]
XP_032294267.1	cell division cycle protein 20 homolog [Drosophila virilis]
XP_015028255.1	protein cornichon [Drosophila virilis]
XP_002051751.1	transmembrane protein 147 [Drosophila virilis]
XP_002051753.2	glia maturation factor beta [Drosophila virilis]
XP_002051754.1	zinc finger protein 32 [Drosophila virilis]
XP_002051755.1	ubiA prenyltransferase domain-containing protein 1 homolog [Drosophila virilis]
XP_002051756.1	probable cytochrome P450 303a1 [Drosophila virilis]
XP_032294465.1	uncharacterized protein LOC6627833 [Drosophila virilis]
XP_002051758.1	A-kinase anchor protein 10, mitochondrial [Drosophila virilis]
XP_002051763.1	coiled-coil and C2 domain-containing protein 1-like isoform X2 [Drosophila virilis]
XP_032294488.1	ralBP1-associated Eps domain-containing protein 1 [Drosophila virilis]
XP_032294486.1	enhancer of mRNA-decapping protein 4 homolog isoform X1 [Drosophila virilis]
XP_002051766.1	GATOR complex protein Wdr59 [Drosophila virilis]
XP_002051767.1	uncharacterized protein LOC6627805 [Drosophila virilis]
XP_002051768.1	uncharacterized protein LOC6627806 [Drosophila virilis]
XP_002051772.1	uncharacterized protein LOC6627810 isoform X1 [Drosophila virilis]
XP_032294316.1	uncharacterized protein LOC6627811 [Drosophila virilis]
XP_002051774.1	uncharacterized protein LOC6627812 [Drosophila virilis]
XP_032293954.1	pneumococcal serine-rich repeat protein isoform X1 [Drosophila virilis]
XP_032293957.1	uncharacterized protein LOC6627971 isoform X1 [Drosophila virilis]
XP_032293954.1	pneumococcal serine-rich repeat protein isoform X1 [Drosophila virilis]
XP_032294633.1	uncharacterized protein LOC6627974 [Drosophila virilis]
XP_002051781.1	alpha-ketoglutarate-dependent dioxygenase alkB homolog 6 isoform X1 [Drosophila virilis]
XP_002051785.2	rootletin [Drosophila virilis]
XP_032293943.1	facilitated trehalose transporter Tret1 [Drosophila virilis]
XP_002051790.2	facilitated trehalose transporter Tret1 [Drosophila virilis]
XP_002051795.1	facilitated trehalose transporter Tret1 [Drosophila virilis]
XP_002051796.3	ABC transporter G family member 27 isoform X1 [Drosophila virilis]
XP_002051798.1	uncharacterized protein LOC6628056 [Drosophila virilis]
XP_002051803.1	serine/threonine-protein phosphatase 2A activator [Drosophila virilis]
XP_032294618.1	polypeptide N-acetylgalactosaminyltransferase 2 [Drosophila virilis]
XP_032294618.1	polypeptide N-acetylgalactosaminyltransferase 2 [Drosophila virilis]
XP_002051806.1	S ribosomal protein L10 [Drosophila virilis]
XP_002051807.1	lipase 3 [Drosophila virilis]
XP_015028267.2	mucin-5AC [Drosophila virilis]
XP_002051810.1	gustatory and pheromone receptor 33a isoform X1 [Drosophila virilis]
XP_002051813.1	uncharacterized protein LOC6627899 [Drosophila virilis]
XP_015027967.1	uncharacterized protein LOC6627901 [Drosophila virilis]
XP_015029343.1	damage-control phosphatase ARMT1 isoform X2 [Drosophila virilis]
XP_002049899.1	ceramide glucosyltransferase [Drosophila virilis]
XP_015030350.1	synaptojanin-1 [Drosophila virilis]
XP_032292740.1	tetratricopeptide repeat protein 25 isoform X1 [Drosophila virilis]
XP_002049901.1	glyceraldehyde-3-phosphate dehydrogenase 2 [Drosophila virilis]
XP_002049903.1	pleckstrin homology domain-containing family M member 1 [Drosophila virilis]
XP_002049910.1	neuronal acetylcholine receptor subunit alpha-4 [Drosophila virilis]
XP_002049911.2	cuticle protein 16.5 [Drosophila virilis]
XP_032292945.1	uncharacterized protein LOC6627272 isoform X2 [Drosophila virilis]
XP_002049915.1	gamma-soluble NSF attachment protein [Drosophila virilis]
XP_032292946.1	uncharacterized protein LOC6627272 isoform X3 [Drosophila virilis]
XP_002049917.1	uncharacterized protein LOC6627261 [Drosophila virilis]
XP_002049919.2	mitochondrial amidoxime-reducing component 1 [Drosophila virilis]
XP_015029336.1	vesicle-associated membrane protein 7 [Drosophila virilis]
XP_015029857.1	uncharacterized protein LOC6627265 isoform X2 [Drosophila virilis]
XP_002049922.1	origin recognition complex subunit 6 [Drosophila virilis]
XP_032292939.1	dynein light chain 1, axonemal isoform X1 [Drosophila virilis]
XP_002049934.1	exostosin-2 [Drosophila virilis]
XP_032292822.1	serine/threonine-protein kinase MARK2 isoform X5 [Drosophila virilis]
XP_015029325.1	serine/threonine-protein kinase MARK2 isoform X11 [Drosophila virilis]
XP_002049940.2	meiotic recombination protein W68 [Drosophila virilis]
XP_002049941.1	S ribosomal protein L11 isoform X1 [Drosophila virilis]
XP_002049945.1	transcription elongation factor SPT5 [Drosophila virilis]
XP_032292716.1	focal adhesion kinase 1 isoform X3 [Drosophila virilis]
XP_032292837.1	protein 60A [Drosophila virilis]
XP_032289185.1	TAR DNA-binding protein 43-like isoform X2 [Drosophila virilis]
XP_032292839.1	trifunctional enzyme subunit beta, mitochondrial-like [Drosophila virilis]
XP_032288768.1	transcription factor Ken-like [Drosophila virilis]
XP_032291835.1	leukocyte surface antigen CD53 [Drosophila virilis]
XP_032292147.1	regulator of nonsense transcripts 3B [Drosophila virilis]
XP_002049962.2	DNA ligase 1 isoform X2 [Drosophila virilis]
XP_002049963.1	mRNA-decapping enzyme 1B [Drosophila virilis]
XP_015029881.1	guanine nucleotide-binding protein G(s) subunit alpha [Drosophila virilis]
XP_002049985.1	anaphase-promoting complex subunit 2 isoform X1 [Drosophila virilis]
XP_002049995.1	radial spoke head protein 4 homolog A isoform X1 [Drosophila virilis]
XP_002050000.1	probable protein BRICK1-B [Drosophila virilis]
XP_002050001.2	uncharacterized protein LOC6625741 [Drosophila virilis]
XP_002050011.1	MOXD1 homolog 1 [Drosophila virilis]
XP_032292506.1	fibrinogen alpha chain isoform X1 [Drosophila virilis]
XP_002050013.1	ankyrin repeat domain-containing protein 12 [Drosophila virilis]
XP_032291596.1	protein Wnt-5 [Drosophila virilis]
XP_002050025.2	troponin C, isoallergen Bla g 6.0201 [Drosophila virilis]
XP_002050026.2	laccase-5 [Drosophila virilis]
XP_002050029.2	INO80 complex subunit B [Drosophila virilis]
XP_015029301.1	probable protein phosphatase CG10417 [Drosophila virilis]
XP_015029301.1	probable protein phosphatase CG10417 [Drosophila virilis]
XP_002050034.1	uncharacterized protein LOC6626127 [Drosophila virilis]
XP_015029300.1	presequence protease, mitochondrial [Drosophila virilis]
XP_002050039.1	zinc finger protein DPF3 [Drosophila virilis]
XP_002050040.1	uncharacterized protein LOC6626274 [Drosophila virilis]
XP_002050040.1	uncharacterized protein LOC6626274 [Drosophila virilis]
XP_032291612.1	guanine nucleotide exchange factor DBS isoform X2 [Drosophila virilis]
XP_002050047.2	deubiquitinase DESI2 [Drosophila virilis]
XP_032292640.1	uncharacterized protein LOC6626407 [Drosophila virilis]
XP_002050050.1	uncharacterized protein LOC6626409 [Drosophila virilis]
XP_002050051.1	pre-mRNA-splicing factor Syf2 [Drosophila virilis]
XP_002050052.1	periodic tryptophan protein 2 homolog [Drosophila virilis]
XP_002050055.1	rab GTPase-binding effector protein 1 [Drosophila virilis]
XP_002050056.2	trehalase isoform X1 [Drosophila virilis]
XP_002050058.1	acidic mammalian chitinase [Drosophila virilis]
XP_002050059.1	acidic mammalian chitinase isoform X2 [Drosophila virilis]
XP_015029893.1	uncharacterized protein LOC6625982 [Drosophila virilis]
XP_015029893.1	uncharacterized protein LOC6625982 [Drosophila virilis]
XP_002050063.1	small subunit processome component 20 homolog [Drosophila virilis]
XP_032292651.1	protein MTO1 homolog, mitochondrial [Drosophila virilis]
XP_032292648.1	uncharacterized protein LOC6626290 isoform X3 [Drosophila virilis]
XP_015029287.1	uncharacterized protein LOC6626290 isoform X1 [Drosophila virilis]
XP_002050071.2	E3 ubiquitin-protein ligase MYLIP [Drosophila virilis]
XP_002050074.2	uncharacterized protein LOC6627044 [Drosophila virilis]
XP_002050075.2	uncharacterized protein LOC6627045 [Drosophila virilis]
XP_002050076.1	S ribosomal protein S16 [Drosophila virilis]
XP_032292172.1	uncharacterized protein LOC6626942 isoform X1 [Drosophila virilis]
XP_002050082.1	glucose 1,6-bisphosphate synthase [Drosophila virilis]
XP_015029283.1	uncharacterized protein LOC6626945 [Drosophila virilis]
XP_032292162.1	transcription factor collier isoform X6 [Drosophila virilis]
XP_015029282.1	uncharacterized protein LOC6626851 isoform X1 [Drosophila virilis]
XP_015029909.1	patronin isoform X17 [Drosophila virilis]
XP_002050089.1	anaphase-promoting complex subunit 10 [Drosophila virilis]
XP_032292392.1	cathepsin L1 [Drosophila virilis]
XP_032291583.1	protein 5NUC [Drosophila virilis]
XP_002050107.1	uncharacterized protein LOC6625851 [Drosophila virilis]
XP_032291678.1	uncharacterized protein LOC6625852 [Drosophila virilis]
XP_002050109.1	dynein light chain roadblock-type 2 [Drosophila virilis]
XP_002050112.1	glucose-induced degradation protein 8 homolog isoform X2 [Drosophila virilis]
XP_002050113.1	uncharacterized protein LOC6625892 [Drosophila virilis]
XP_002050114.1	actin-like protein 6B [Drosophila virilis]
XP_002050115.3	S-methyl-5'-thioadenosine phosphorylase [Drosophila virilis]
XP_002050116.1	threonylcarbamoyladenosine tRNA methylthiotransferase [Drosophila virilis]
XP_032291713.1	uridine-cytidine kinase-like 1 isoform X1 [Drosophila virilis]
XP_032291714.1	proteasome subunit alpha type-5 [Drosophila virilis]
XP_002050120.1	MAGE-like protein 2 [Drosophila virilis]
XP_032291712.1	facilitated trehalose transporter Tret1 isoform X1 [Drosophila virilis]
XP_002050123.1	uncharacterized protein LOC6625105 [Drosophila virilis]
XP_002050121.1	RING-box protein 2 isoform X1 [Drosophila virilis]
XP_002050124.2	small integral membrane protein 12-A [Drosophila virilis]
XP_032291850.1	F-box/LRR-repeat protein 20 isoform X1 [Drosophila virilis]
XP_015029924.1	uncharacterized protein LOC6627208 [Drosophila virilis]
XP_002050127.1	complex I assembly factor ACAD9, mitochondrial [Drosophila virilis]
XP_032292262.1	segmentation polarity homeobox protein engrailed [Drosophila virilis]
XP_002050131.3	homeobox protein invected [Drosophila virilis]
XP_032292691.1	uncharacterized protein LOC6624934 isoform X2 [Drosophila virilis]
XP_015029275.1	protein quiver isoform X2 [Drosophila virilis]
XP_002050137.1	aquaporin [Drosophila virilis]
XP_002050138.2	aquaporin [Drosophila virilis]
XP_002050139.1	integumentary mucin C.1 [Drosophila virilis]
XP_002050141.2	uncharacterized protein LOC6625400 [Drosophila virilis]
XP_015029928.1	extracellular superoxide dismutase [Cu-Zn] isoform X2 [Drosophila virilis]
XP_002050143.2	kDa integral membrane protein [Drosophila virilis]
XP_032292007.1	uncharacterized abhydrolase domain-containing protein DDB_G0269086 [Drosophila virilis]
XP_002050145.1	serine protease grass [Drosophila virilis]
XP_002050147.3	pneumococcal serine-rich repeat protein [Drosophila virilis]
XP_002050149.1	putative gustatory receptor 47b [Drosophila virilis]
XP_032291570.1	protein vestigial isoform X2 [Drosophila virilis]
XP_015029931.1	protein lifeguard 1 isoform X2 [Drosophila virilis]
XP_015029932.1	protein lifeguard 1 isoform X1 [Drosophila virilis]
XP_032292280.1	atrial natriuretic peptide receptor 1 [Drosophila virilis]
XP_002050162.1	proteasome subunit alpha type-4 [Drosophila virilis]
XP_002050163.1	uncharacterized protein LOC6626276 [Drosophila virilis]
XP_002050164.1	CDK5RAP3-like protein [Drosophila virilis]
XP_002050165.1	transcription factor grauzone [Drosophila virilis]
XP_002050166.2	U2 snRNP-associated SURP motif-containing protein [Drosophila virilis]
XP_032292085.1	E3 ubiquitin-protein ligase RMND5A [Drosophila virilis]
XP_002050169.1	uncharacterized protein LOC6626817 isoform X2 [Drosophila virilis]
XP_015029949.1	NADH dehydrogenase [ubiquinone] 1 alpha subcomplex subunit 11 [Drosophila virilis]
XP_002050174.1	uncharacterized protein LOC6626987 [Drosophila virilis]
XP_002050175.1	uncharacterized protein LOC6626988 [Drosophila virilis]
XP_015029270.1	uncharacterized protein LOC6626989 isoform X1 [Drosophila virilis]
XP_002050179.3	spatacsin [Drosophila virilis]
XP_002050184.1	uncharacterized protein LOC6627239 [Drosophila virilis]
XP_015030265.1	activity-regulated cytoskeleton associated protein 1 [Drosophila virilis]
XP_015030278.1	activity-regulated cytoskeleton associated protein 2 [Drosophila virilis]
XP_015030376.2	activity-regulated cytoskeleton associated protein 1 [Drosophila virilis]
XP_015029956.1	general transcription factor IIH subunit 1 [Drosophila virilis]
XP_015030279.1	uncharacterized protein LOC26531087 [Drosophila virilis]
XP_002050187.2	uncharacterized protein LOC6627068 [Drosophila virilis]
XP_002050188.1	uncharacterized protein LOC6627069 [Drosophila virilis]
XP_002050189.1	uncharacterized protein LOC6627070 [Drosophila virilis]
XP_002050191.1	uncharacterized protein LOC6624797 [Drosophila virilis]
XP_032291710.1	uncharacterized protein LOC6624798 [Drosophila virilis]
XP_002050194.1	lysosomal aspartic protease [Drosophila virilis]
XP_002050195.2	zinc finger protein 239 isoform X1 [Drosophila virilis]
XP_002050196.1	stress-activated map kinase-interacting protein 1 [Drosophila virilis]
XP_002050197.1	uncharacterized protein LOC6626828 [Drosophila virilis]
XP_002050198.1	uncharacterized protein LOC6626829 [Drosophila virilis]
XP_002050199.2	homeobox protein ceh-30 isoform X1 [Drosophila virilis]
XP_002050200.1	alpha-1,3-mannosyl-glycoprotein 2-beta-N-acetylglucosaminyltransferase [Drosophila virilis]
XP_002050201.2	uncharacterized protein LOC6626832 [Drosophila virilis]
XP_002050203.1	uncharacterized protein LOC6626504 [Drosophila virilis]
XP_002050204.1	RING-type E3 ubiquitin-protein ligase PPIL2 [Drosophila virilis]
XP_002050204.1	RING-type E3 ubiquitin-protein ligase PPIL2 [Drosophila virilis]
XP_002050205.1	probable peptide chain release factor C12orf65, mitochondrial [Drosophila virilis]
XP_002050211.1	uncharacterized protein LOC6627214 [Drosophila virilis]
XP_032292693.1	basic helix-loop-helix transcription factor amos [Drosophila virilis]
XP_002050215.1	kinesin heavy chain [Drosophila virilis]
XP_002050216.1	protein arginine N-methyltransferase 5 [Drosophila virilis]
XP_002050217.1	coiled-coil domain-containing protein 93 [Drosophila virilis]
XP_002050220.1	uncharacterized protein LOC6624907 [Drosophila virilis]
XP_002050221.1	uncharacterized protein LOC6624908 [Drosophila virilis]
XP_002050222.2	uncharacterized protein LOC6624909 [Drosophila virilis]
XP_002050223.1	uncharacterized protein LOC6624943 [Drosophila virilis]
XP_002050225.2	uncharacterized protein LOC6624945 [Drosophila virilis]
XP_015029262.1	uncharacterized protein LOC6624946 [Drosophila virilis]
XP_015030351.1	uncharacterized protein LOC26531644 [Drosophila virilis]
XP_015030314.1	lipopolysaccharide-induced tumor necrosis factor-alpha factor homolog [Drosophila virilis]
XP_002050230.1	lipopolysaccharide-induced tumor necrosis factor-alpha factor homolog [Drosophila virilis]
XP_002050231.2	lipopolysaccharide-induced tumor necrosis factor-alpha factor homolog [Drosophila virilis]
XP_002050232.1	lipopolysaccharide-induced tumor necrosis factor-alpha factor [Drosophila virilis]
XP_002050233.1	lipopolysaccharide-induced tumor necrosis factor-alpha factor homolog [Drosophila virilis]
XP_002050234.1	lipopolysaccharide-induced tumor necrosis factor-alpha factor homolog isoform X1 [Drosophila virilis]
XP_002050235.1	lipopolysaccharide-induced tumor necrosis factor-alpha factor [Drosophila virilis]
XP_032291821.1	lipopolysaccharide-induced tumor necrosis factor-alpha factor homolog [Drosophila virilis]
XP_002050238.1	RING1 and YY1-binding protein A [Drosophila virilis]
XP_002050239.3	F-box/LRR-repeat protein 14 [Drosophila virilis]
XP_002050240.2	protein sax-3 isoform X1 [Drosophila virilis]
XP_002050242.2	dynein regulatory complex subunit 2 [Drosophila virilis]
XP_002050243.1	odorant-binding protein 59a [Drosophila virilis]
XP_002050242.2	dynein regulatory complex subunit 2 [Drosophila virilis]
XP_002050244.1	uncharacterized protein LOC6626180 [Drosophila virilis]
XP_002050245.1	uncharacterized protein LOC6626181 [Drosophila virilis]
XP_002050246.1	uncharacterized protein LOC6626182 [Drosophila virilis]
XP_002050247.2	cilia- and flagella-associated protein 61 [Drosophila virilis]
XP_002050253.1	C-type lectin 37Db [Drosophila virilis]
XP_032291859.1	cyclic nucleotide-gated cation channel beta-1 isoform X5 [Drosophila virilis]
XP_002050259.2	uncharacterized protein LOC6625599 [Drosophila virilis]
XP_032292255.1	uncharacterized protein LOC6625603 isoform X2 [Drosophila virilis]
XP_002050266.1	putative inorganic phosphate cotransporter [Drosophila virilis]
XP_002050267.1	putative inorganic phosphate cotransporter [Drosophila virilis]
XP_002050268.1	putative inorganic phosphate cotransporter [Drosophila virilis]
XP_002050272.1	putative inorganic phosphate cotransporter [Drosophila virilis]
XP_002050273.1	putative inorganic phosphate cotransporter [Drosophila virilis]
XP_032291749.1	mucin-5AC isoform X2 [Drosophila virilis]
XP_015029967.1	uncharacterized protein DDB_G0283357 isoform X2 [Drosophila virilis]
XP_032291548.1	cytochrome P450 12b1, mitochondrial [Drosophila virilis]
XP_002050285.2	elongation of very long chain fatty acids protein F [Drosophila virilis]
XP_002050287.1	probable salivary secreted peptide [Drosophila virilis]
XP_015029250.1	uncharacterized protein LOC6625033 isoform X2 [Drosophila virilis]
XP_002050296.2	serine/arginine repetitive matrix protein 1 [Drosophila virilis]
XP_002050296.2	serine/arginine repetitive matrix protein 1 [Drosophila virilis]
XP_032292697.1	uncharacterized protein LOC6625201 isoform X1 [Drosophila virilis]
XP_032292142.1	ETS homologous factor [Drosophila virilis]
XP_002050299.2	uncharacterized protein LOC6625203 [Drosophila virilis]
XP_002050301.1	UBX domain-containing protein 6 [Drosophila virilis]
XP_015029975.1	protein N-terminal asparagine amidohydrolase [Drosophila virilis]
XP_002050303.2	maternal protein tudor [Drosophila virilis]
XP_002050304.1	leucine-rich repeat-containing protein 4B [Drosophila virilis]
XP_032292356.1	uncharacterized protein LOC6625681 isoform X1 [Drosophila virilis]
XP_002050312.1	uncharacterized protein LOC6625642 [Drosophila virilis]
XP_015029981.1	glucose-6-phosphate exchanger SLC37A2 isoform X1 [Drosophila virilis]
XP_002050317.1	N-acetylglucosamine-1-phosphotransferase subunits alpha/beta [Drosophila virilis]
XP_002050318.1	V-type proton ATPase subunit S1 [Drosophila virilis]
XP_002050321.3	locomotion-related protein Hikaru genki isoform X1 [Drosophila virilis]
XP_002050324.2	uncharacterized protein LOC6625357 [Drosophila virilis]
XP_002050328.1	SAP30-binding protein [Drosophila virilis]
XP_002050330.1	mitotic spindle assembly checkpoint protein MAD1 [Drosophila virilis]
XP_032291565.1	uncharacterized protein LOC6625710 isoform X1 [Drosophila virilis]
XP_002050332.2	ribulose-phosphate 3-epimerase [Drosophila virilis]
XP_002050333.1	LDLR chaperone boca [Drosophila virilis]
XP_002050334.1	vacuolar protein sorting-associated protein 13 [Drosophila virilis]
XP_032292273.1	uncharacterized protein LOC6626185 isoform X2 [Drosophila virilis]
XP_015029983.1	anillin isoform X1 [Drosophila virilis]
XP_015029988.1	general transcriptional corepressor trfA isoform X16 [Drosophila virilis]
XP_015029990.1	retinol dehydrogenase 13 isoform X1 [Drosophila virilis]
XP_002050344.1	dynactin subunit 4 [Drosophila virilis]
XP_002050347.1	uncharacterized protein RAB5IF homolog [Drosophila virilis]
XP_002050351.2	uncharacterized protein LOC6626350 [Drosophila virilis]
XP_002050354.1	tyrosine-protein kinase receptor torso [Drosophila virilis]
XP_002050357.1	putative ATP synthase subunit f, mitochondrial [Drosophila virilis]
XP_002050361.2	actin-binding protein IPP isoform X1 [Drosophila virilis]
XP_002050362.1	putative leucine-rich repeat-containing protein DDB_G0290503 [Drosophila virilis]
XP_002050363.2	neuropeptide SIFamide [Drosophila virilis]
XP_032292317.1	peptidylprolyl isomerase domain and WD repeat-containing protein 1 isoform X2 [Drosophila virilis]
XP_032292315.1	RNA polymerase II subunit A C-terminal domain phosphatase [Drosophila virilis]
XP_002050367.1	unconventional prefoldin RPB5 interactor-like protein [Drosophila virilis]
XP_032289996.1	ion transport peptide-like isoform X4 [Drosophila virilis]
XP_032290151.1	gametocyte-specific factor 1 homolog [Drosophila virilis]
XP_032291886.1	zinc finger CCHC domain-containing protein 8 homolog isoform X2 [Drosophila virilis]
XP_032289713.1	breast cancer type 2 susceptibility protein homolog [Drosophila virilis]
XP_032290212.1	LOW QUALITY PROTEIN: COP9 signalosome complex subunit 4-like [Drosophila virilis]
XP_015029216.1	acetyl-CoA carboxylase isoform X1 [Drosophila virilis]
XP_002050381.1	uncharacterized protein LOC6626822 [Drosophila virilis]
XP_002050382.1	ornithine decarboxylase 1 [Drosophila virilis]
XP_015029215.1	slit homolog 2 protein isoform X1 [Drosophila virilis]
XP_015029213.1	sugar transporter SWEET1 [Drosophila virilis]
XP_032291977.1	TWiK family of potassium channels protein 12 isoform X1 [Drosophila virilis]
XP_002050394.2	uncharacterized protein LOC6627176 [Drosophila virilis]
XP_002050395.3	CSC1-like protein 2 isoform X1 [Drosophila virilis]
XP_002050398.2	nuclear pore complex protein Nup50 [Drosophila virilis]
XP_002050399.2	coilin [Drosophila virilis]
XP_002050400.1	uncharacterized protein LOC6627249 [Drosophila virilis]
XP_002050401.1	snRNA-activating protein complex subunit 3 [Drosophila virilis]
XP_032292474.1	polyadenylate-binding protein 2 isoform X2 [Drosophila virilis]
XP_002050404.1	general odorant-binding protein 99a [Drosophila virilis]
XP_002050408.1	ras-related GTP-binding protein C [Drosophila virilis]
XP_002050409.1	S ribosomal protein S17, mitochondrial [Drosophila virilis]
XP_002050411.2	RNA polymerase II-associated protein 3 [Drosophila virilis]
XP_032291561.1	dnaJ-like protein 60 isoform X2 [Drosophila virilis]
XP_002050413.1	dopamine N-acetyltransferase isoform X1 [Drosophila virilis]
XP_002050414.1	N-alpha-acetyltransferase 35, NatC auxiliary subunit homolog [Drosophila virilis]
XP_002050415.1	programmed cell death protein 2 [Drosophila virilis]
XP_002050417.2	antigen 5 like allergen Cul n 1 [Drosophila virilis]
XP_002050421.1	uncharacterized protein LOC6625339 isoform X5 [Drosophila virilis]
XP_002050423.3	translation initiation factor eIF-2B subunit gamma [Drosophila virilis]
XP_002050424.2	V-type proton ATPase subunit D 1 [Drosophila virilis]
XP_002050425.3	protein FAM185A [Drosophila virilis]
XP_002050426.1	uncharacterized protein LOC6625344 [Drosophila virilis]
XP_002050428.1	uncharacterized protein LOC6625913 [Drosophila virilis]
XP_002050429.1	nodal modulator 1 [Drosophila virilis]
XP_032292043.1	protein eiger isoform X2 [Drosophila virilis]
XP_015030007.1	uncharacterized protein LOC6625916 isoform X1 [Drosophila virilis]
XP_032292514.1	prenylated Rab acceptor protein 1 [Drosophila virilis]
XP_002050433.1	peptidyl-alpha-hydroxyglycine alpha-amidating lyase 1 isoform X1 [Drosophila virilis]
XP_032291707.1	mucin-5AC [Drosophila virilis]
XP_032291572.1	uncharacterized protein CG5098 isoform X1 [Drosophila virilis]
XP_002050439.1	thymidylate kinase [Drosophila virilis]
XP_032291577.1	GATA zinc finger domain-containing protein 7 [Drosophila virilis]
XP_002050441.1	mucin-5AC [Drosophila virilis]
XP_032292156.1	fibrous sheath CABYR-binding protein [Drosophila virilis]
XP_002050444.1	uncharacterized protein LOC6626300 [Drosophila virilis]
XP_002050445.1	uncharacterized protein LOC6626301 isoform X2 [Drosophila virilis]
XP_032292294.1	uncharacterized protein LOC6625023 [Drosophila virilis]
XP_002050447.1	uncharacterized protein LOC6625024 [Drosophila virilis]
XP_015029188.1	foot protein 1 variant 1 [Drosophila virilis]
XP_032292034.1	protein TsetseEP [Drosophila virilis]
XP_002050451.2	uncharacterized protein LOC6625028 isoform X1 [Drosophila virilis]
XP_002050455.1	uncharacterized protein LOC6626050 [Drosophila virilis]
XP_002050456.1	phenoloxidase 2 [Drosophila virilis]
XP_015030009.1	probable DNA double-strand break repair Rad50 ATPase [Drosophila virilis]
XP_002050459.3	transcription factor Adf-1 isoform X3 [Drosophila virilis]
XP_002050460.1	UPF0545 protein C22orf39 homolog [Drosophila virilis]
XP_002050461.1	coenzyme Q-binding protein COQ10, mitochondrial isoform X2 [Drosophila virilis]
XP_002050463.1	post-GPI attachment to proteins factor 3 [Drosophila virilis]
XP_002050464.1	peptidyl-prolyl cis-trans isomerase H [Drosophila virilis]
XP_002050465.1	aromatic-L-amino-acid decarboxylase [Drosophila virilis]
XP_002050466.2	uncharacterized protein LOC6626704 isoform X1 [Drosophila virilis]
XP_002050467.1	tyrosine decarboxylase [Drosophila virilis]
XP_002050468.1	ribonuclease P protein subunit p25-like protein [Drosophila virilis]
XP_002050469.1	FAD-dependent oxidoreductase domain-containing protein 1 [Drosophila virilis]
XP_002050470.1	MOB kinase activator-like 4 isoform X2 [Drosophila virilis]
XP_002050471.1	ras-related protein Rab-2A [Drosophila virilis]
XP_002050471.1	ras-related protein Rab-2A [Drosophila virilis]
XP_032291601.1	monocarboxylate transporter 14 [Drosophila virilis]
XP_002050473.1	zinc transporter ZIP1 [Drosophila virilis]
XP_002050473.1	zinc transporter ZIP1 [Drosophila virilis]
XP_002050474.1	zinc transporter ZIP1 [Drosophila virilis]
XP_032291875.1	putative leucine-rich repeat-containing protein DDB_G0290503 isoform X9 [Drosophila virilis]
XP_032291927.1	putative homeodomain transcription factor [Drosophila virilis]
XP_002050477.1	probable methylcrotonoyl-CoA carboxylase beta chain, mitochondrial [Drosophila virilis]
XP_002050481.2	rap guanine nucleotide exchange factor 4 isoform X2 [Drosophila virilis]
XP_002050486.2	uncharacterized protein LOC6625085 [Drosophila virilis]
XP_002050487.1	succinate dehydrogenase [ubiquinone] iron-sulfur subunit, mitochondrial [Drosophila virilis]
XP_032291926.1	anaphase-promoting complex subunit 15 isoform X2 [Drosophila virilis]
XP_015030021.1	centrosomal protein of 112 kDa isoform X1 [Drosophila virilis]
XP_002050495.1	zinc carboxypeptidase [Drosophila virilis]
XP_002050496.1	protein scabrous [Drosophila virilis]
XP_002050499.3	uncharacterized protein LOC6625840 [Drosophila virilis]
XP_002050501.2	antigen 5 like allergen Cul n 1 isoform X2 [Drosophila virilis]
XP_015029180.1	protein shisa-5 isoform X9 [Drosophila virilis]
XP_015030022.1	GTP-binding protein 1 [Drosophila virilis]
XP_002050506.1	protein NCBP2AS2 homolog [Drosophila virilis]
XP_032292554.1	mediator of RNA polymerase II transcription subunit 9 [Drosophila virilis]
XP_032292549.1	uncharacterized protein LOC6626105 [Drosophila virilis]
XP_032292557.1	odorant receptor 46a [Drosophila virilis]
XP_002050511.1	zinc finger protein 615 [Drosophila virilis]
XP_002050516.1	proteasome subunit beta type-6 [Drosophila virilis]
XP_002050521.1	uncharacterized protein LOC6627232 isoform X2 [Drosophila virilis]
XP_015029161.1	synaptobrevin isoform X1 [Drosophila virilis]
XP_032291836.1	chondroitin sulfate N-acetylgalactosaminyltransferase 1 [Drosophila virilis]
XP_032292349.1	loricrin isoform X3 [Drosophila virilis]
XP_002050525.1	uncharacterized protein LOC6625751 isoform X1 [Drosophila virilis]
XP_032291788.1	uncharacterized protein LOC6625753 isoform X16 [Drosophila virilis]
XP_032291789.1	uncharacterized protein LOC6625753 isoform X17 [Drosophila virilis]
XP_002050529.1	uncharacterized protein C16C10.8 [Drosophila virilis]
XP_002050531.1	nidogen [Drosophila virilis]
XP_032291803.1	potassium channel subfamily T member 2 isoform X7 [Drosophila virilis]
XP_032291816.1	uncharacterized protein LOC6625234 [Drosophila virilis]
XP_002047815.2	uncharacterized protein LOC6623767 [Drosophila virilis]
XP_002050539.1	peroxiredoxin-6 [Drosophila virilis]
XP_002050543.2	succinate dehydrogenase assembly factor 2, mitochondrial [Drosophila virilis]
XP_032292004.1	G protein alpha o subunit isoform X2 [Drosophila virilis]
XP_032292004.1	G protein alpha o subunit isoform X2 [Drosophila virilis]
XP_002050547.2	chromatin assembly factor 1 subunit B [Drosophila virilis]
XP_002050548.2	peptidyl-prolyl cis-trans isomerase-like 3 [Drosophila virilis]
XP_015029156.1	carnitine O-palmitoyltransferase 1, liver isoform isoform X1 [Drosophila virilis]
XP_002050550.1	translin [Drosophila virilis]
XP_002050551.1	peflin [Drosophila virilis]
XP_032291985.1	longitudinals lacking protein isoform X4 [Drosophila virilis]
XP_032291995.1	longitudinals lacking protein, isoforms N/O/W/X/Y isoform X14 [Drosophila virilis]
XP_032291988.1	longitudinals lacking protein, isoforms N/O/W/X/Y isoform X7 [Drosophila virilis]
XP_032291984.1	longitudinals lacking protein, isoforms J/P/Q/S/Z isoform X3 [Drosophila virilis]
XP_032291986.1	longitudinals lacking protein, isoforms A/B/D/L isoform X5 [Drosophila virilis]
XP_032291982.1	longitudinals lacking protein, isoforms F/I/K/T isoform X1 [Drosophila virilis]
XP_032291998.1	longitudinals lacking protein, isoforms H/M/V isoform X17 [Drosophila virilis]
XP_032291989.1	longitudinals lacking protein, isoforms H/M/V isoform X8 [Drosophila virilis]
XP_032291992.1	longitudinals lacking protein, isoforms H/M/V isoform X11 [Drosophila virilis]
XP_032291979.1	mediator of RNA polymerase II transcription subunit 15 [Drosophila virilis]
XP_002050561.2	ARF GTPase-activating protein GIT2 [Drosophila virilis]
XP_002050562.1	probable elongator complex protein 2 [Drosophila virilis]
XP_002050563.1	putative mediator of RNA polymerase II transcription subunit 26 [Drosophila virilis]
XP_032292396.1	uncharacterized protein LOC6626521 isoform X1 [Drosophila virilis]
XP_002050566.1	ras-related protein Rab-3 [Drosophila virilis]
XP_002050567.3	uncharacterized protein LOC6626524 [Drosophila virilis]
XP_002050568.1	D-aspartate oxidase [Drosophila virilis]
XP_032292560.1	uncharacterized protein LOC6626553 isoform X1 [Drosophila virilis]
XP_015029141.1	activating transcription factor 7-interacting protein 1 [Drosophila virilis]
XP_002050573.1	transmembrane protein 223 [Drosophila virilis]
XP_002050575.1	probable crossover junction endonuclease EME2 [Drosophila virilis]
XP_032292567.1	transmembrane protein 170A [Drosophila virilis]
XP_032292566.1	craniofacial development protein 1 [Drosophila virilis]
XP_015030057.1	inactive serine protease scarface isoform X1 [Drosophila virilis]
XP_032292564.1	serine protease snake [Drosophila virilis]
XP_002050585.1	uncharacterized protein LOC6627025 isoform X1 [Drosophila virilis]
XP_002050586.1	telomere-associated protein RIF1 [Drosophila virilis]
XP_002050587.1	glycerol-3-phosphate dehydrogenase, mitochondrial [Drosophila virilis]
XP_032292231.1	RNA-binding protein spenito [Drosophila virilis]
XP_032292234.1	zinc carboxypeptidase [Drosophila virilis]
XP_002050595.1	kinesin-like protein subito [Drosophila virilis]
XP_002050596.1	ribonuclease H2 subunit B [Drosophila virilis]
XP_002050598.2	sodium-independent sulfate anion transporter [Drosophila virilis]
XP_002050600.1	probable peroxisomal acyl-coenzyme A oxidase 1 [Drosophila virilis]
XP_002050601.1	dolichyl-diphosphooligosaccharide--protein glycosyltransferase subunit 2 [Drosophila virilis]
XP_002050602.1	uncharacterized protein LOC6626618 [Drosophila virilis]
XP_002050603.1	uncharacterized protein LOC6626619 [Drosophila virilis]
XP_002050605.1	putative 1-phosphatidylinositol 3-phosphate 5-kinase isoform X2 [Drosophila virilis]
XP_002050606.3	anaphase-promoting complex subunit 13 [Drosophila virilis]
XP_002050607.1	cap-specific mRNA (nucleoside-2'-O-)-methyltransferase 2 [Drosophila virilis]
XP_002050608.1	ubiquitin-conjugating enzyme E2 L3 [Drosophila virilis]
XP_002050609.1	ribosome biogenesis protein BOP1 homolog [Drosophila virilis]
XP_002050612.1	uncharacterized protein LOC6624957 [Drosophila virilis]
XP_002050619.2	probable cytochrome P450 301a1, mitochondrial [Drosophila virilis]
XP_002050620.1	adenylate kinase isoenzyme 6 homolog [Drosophila virilis]
XP_002050621.1	protein stand still [Drosophila virilis]
XP_032292042.1	LOW QUALITY PROTEIN: myosin heavy chain, non-muscle [Drosophila virilis]
XP_032292269.1	lysosome membrane protein 2 isoform X2 [Drosophila virilis]
XP_015030069.1	scavenger receptor class B member 1 isoform X1 [Drosophila virilis]
XP_032292271.1	m-AAA protease-interacting protein 1, mitochondrial isoform X1 [Drosophila virilis]
XP_002050630.1	S ribosomal protein L19 [Drosophila virilis]
XP_002050631.1	suppressor protein SRP40 [Drosophila virilis]
XP_032292170.1	uncharacterized protein LOC6626598 isoform X1 [Drosophila virilis]
XP_002050633.1	dnaJ homolog subfamily C member 21 [Drosophila virilis]
XP_002050634.1	LHFPL tetraspan subfamily member 2a protein [Drosophila virilis]
XP_002050635.2	wnt inhibitory factor 1 [Drosophila virilis]
XP_002050636.1	troponin C-akin-1 protein [Drosophila virilis]
XP_015030072.1	putative gamma-glutamylcyclotransferase CG2811 isoform X2 [Drosophila virilis]
XP_015029119.1	protein CDV3 homolog isoform X1 [Drosophila virilis]
XP_032292572.1	putative fatty acyl-CoA reductase CG5065 isoform X3 [Drosophila virilis]
XP_002050640.1	fatty acyl-CoA reductase 1 isoform X2 [Drosophila virilis]
XP_015030074.1	putative fatty acyl-CoA reductase CG5065 isoform X1 [Drosophila virilis]
XP_002050642.1	cytochrome c oxidase subunit 6A1, mitochondrial [Drosophila virilis]
XP_002050643.2	probable cytochrome P450 4aa1 [Drosophila virilis]
XP_032292302.1	titin isoform X3 [Drosophila virilis]
XP_002050645.1	uncharacterized protein LOC6626651 [Drosophila virilis]
XP_032292304.1	muscle M-line assembly protein unc-89 isoform X5 [Drosophila virilis]
XP_032292308.1	muscle M-line assembly protein unc-89 isoform X9 [Drosophila virilis]
XP_002050648.1	palmitoyltransferase ZDHHC3 [Drosophila virilis]
XP_002050649.2	peroxisomal membrane protein 11B [Drosophila virilis]
XP_002050650.1	transmembrane protein 208 [Drosophila virilis]
XP_032292313.1	ATP-citrate synthase isoform X1 [Drosophila virilis]
XP_002050652.1	transmembrane protein 131 homolog [Drosophila virilis]
XP_015030078.1	monocarboxylate transporter 13 [Drosophila virilis]
XP_002050658.1	ER membrane protein complex subunit 7 homolog [Drosophila virilis]
XP_002050660.2	FAS-associated factor 1 [Drosophila virilis]
XP_002050663.1	uncharacterized protein LOC6624983 [Drosophila virilis]
XP_032291922.1	membralin [Drosophila virilis]
XP_002050667.2	uncharacterized protein LOC6626717 isoform X1 [Drosophila virilis]
XP_002050668.2	S ribosomal protein L34, mitochondrial [Drosophila virilis]
XP_002050669.2	polynucleotide 5'-hydroxyl-kinase NOL9 [Drosophila virilis]
XP_015030081.1	ras-like GTP-binding protein Rho1 [Drosophila virilis]
XP_002050671.2	GTP-binding protein Rit2 [Drosophila virilis]
XP_032292345.1	venom carboxylesterase-6 [Drosophila virilis]
XP_015030089.1	protein spinster isoform X1 [Drosophila virilis]
XP_002050677.1	zinc finger protein 219 [Drosophila virilis]
XP_002050678.2	uncharacterized zinc finger protein CG12744 isoform X1 [Drosophila virilis]
XP_002050681.1	uncharacterized protein LOC6626343 [Drosophila virilis]
XP_002050680.1	oxysterol-binding protein-related protein 9 isoform X1 [Drosophila virilis]
XP_002050682.1	elongation of very long chain fatty acids protein AAEL008004 [Drosophila virilis]
XP_002049810.1	high mobility group protein 20A [Drosophila virilis]
XP_002049809.1	uncharacterized protein LOC6626559 [Drosophila virilis]
XP_032292866.1	macoilin isoform X4 [Drosophila virilis]
XP_002049807.2	SR-related and CTD-associated factor 4 isoform X1 [Drosophila virilis]
XP_002049806.1	uncharacterized protein LOC6626449 [Drosophila virilis]
XP_032292926.1	U6 snRNA-associated Sm-like protein LSm1 [Drosophila virilis]
XP_002049803.1	uncharacterized protein LOC6626446 [Drosophila virilis]
XP_015029361.1	GTP cyclohydrolase 1 isoform X1 [Drosophila virilis]
XP_002049801.1	F-box/SPRY domain-containing protein 1 [Drosophila virilis]
XP_032292831.1	transcription factor Dp isoform X1 [Drosophila virilis]
XP_015029838.1	probable peroxisomal membrane protein PEX13 [Drosophila virilis]
XP_002049798.1	WD repeat-containing protein CG11141 [Drosophila virilis]
XP_015029363.1	dihydroceramide fatty acyl 2-hydroxylase FAH2 [Drosophila virilis]
XP_002049796.1	uncharacterized protein LOC6626220 [Drosophila virilis]
XP_002049794.1	NF-kappa-B inhibitor-interacting Ras-like protein [Drosophila virilis]
XP_002049793.1	phospholipase A2 large subunit [Drosophila virilis]
XP_002049792.2	phospholipase A2 [Drosophila virilis]
XP_032292833.1	uncharacterized protein LOC6626205 isoform X2 [Drosophila virilis]
XP_002049789.1	uncharacterized protein LOC6625703 [Drosophila virilis]
XP_002049788.1	protein sine oculis [Drosophila virilis]
XP_002049787.1	ell-associated factor Eaf [Drosophila virilis]
XP_002049784.1	gustatory receptor for sugar taste 43a isoform X2 [Drosophila virilis]
XP_015029384.1	Down syndrome cell adhesion molecule-like protein Dscam2 isoform X30 [Drosophila virilis]
XP_032292764.1	Down syndrome cell adhesion molecule-like protein Dscam2 isoform X12 [Drosophila virilis]
XP_032292767.1	Down syndrome cell adhesion molecule-like protein Dscam2 isoform X15 [Drosophila virilis]
XP_002049777.1	ficolin-1 [Drosophila virilis]
XP_002049777.1	ficolin-1 [Drosophila virilis]
XP_015030268.1	uncharacterized protein LOC26530999 [Drosophila virilis]
XP_002049776.1	integrator complex subunit 8 [Drosophila virilis]
XP_032292907.1	flap endonuclease 1 [Drosophila virilis]
XP_015029393.2	protein DEK isoform X2 [Drosophila virilis]
XP_032292903.1	far upstream element-binding protein 2 isoform X1 [Drosophila virilis]
XP_002049772.1	transmembrane protein 14 homolog [Drosophila virilis]
XP_015029834.1	uncharacterized protein LOC6627073 isoform X1 [Drosophila virilis]
XP_015029834.1	uncharacterized protein LOC6627073 isoform X1 [Drosophila virilis]
XP_032292725.1	receptor expression-enhancing protein 3 [Drosophila virilis]
XP_002049768.1	FACT complex subunit Ssrp1 [Drosophila virilis]
XP_002049766.1	major facilitator superfamily domain-containing protein 6 [Drosophila virilis]
XP_032292718.1	S proteasome non-ATPase regulatory subunit 11 isoform X2 [Drosophila virilis]
XP_002049762.1	protein aveugle [Drosophila virilis]
XP_002049761.1	AF4/FMR2 family member 4 [Drosophila virilis]
XP_002049760.1	NADH dehydrogenase [ubiquinone] 1 beta subcomplex subunit 4 [Drosophila virilis]
XP_002049758.1	kelch-like protein 6 isoform X1 [Drosophila virilis]
XP_032292834.1	sprouty-related, EVH1 domain-containing protein 1 [Drosophila virilis]
XP_002049755.1	HVA22-like protein h [Drosophila virilis]
XP_015029829.1	semaphorin-1A [Drosophila virilis]
XP_002049746.2	putative uncharacterized protein DDB_G0282133 [Drosophila virilis]
XP_002049745.2	uncharacterized protein LOC6627180 [Drosophila virilis]
XP_015029827.1	LOW QUALITY PROTEIN: sodium channel protein Nach [Drosophila virilis]
XP_002049742.1	uncharacterized protein LOC6624740 [Drosophila virilis]
XP_002049741.1	uncharacterized protein LOC6624739 [Drosophila virilis]
XP_002049740.1	cathepsin L [Drosophila virilis]
XP_015029826.1	leucine-rich repeats and immunoglobulin-like domains protein 1 [Drosophila virilis]
XP_002049738.1	probable cytochrome P450 6a14 [Drosophila virilis]
XP_002049737.1	serine/threonine-protein phosphatase alpha-3 isoform [Drosophila virilis]
XP_002049735.1	uncharacterized protein LOC6627162 [Drosophila virilis]
XP_002049734.1	transmembrane protease serine 6 [Drosophila virilis]
XP_002049733.1	uncharacterized protein LOC6627158 [Drosophila virilis]
XP_002049732.1	uncharacterized protein LOC6627157 [Drosophila virilis]
XP_002049729.1	serine/threonine-protein phosphatase alpha-2 isoform [Drosophila virilis]
XP_002049727.2	serine/threonine-protein phosphatase PP1 [Drosophila virilis]
XP_002049726.1	serine/threonine-protein phosphatase PP1 [Drosophila virilis]
XP_032292807.1	trypsin [Drosophila virilis]
XP_032292809.1	protein cutoff [Drosophila virilis]
XP_032292805.1	lysyl oxidase homolog 3B [Drosophila virilis]
XP_002049721.2	antichymotrypsin-2 [Drosophila virilis]
XP_002049720.1	glutaredoxin [Drosophila virilis]
XP_002049719.3	putative gustatory receptor 59d, partial [Drosophila virilis]
XP_015029395.1	transport and Golgi organization protein 11 isoform X1 [Drosophila virilis]
XP_002049717.1	MIT domain-containing protein 1 [Drosophila virilis]
XP_002049717.1	MIT domain-containing protein 1 [Drosophila virilis]
XP_015029395.1	transport and Golgi organization protein 11 isoform X1 [Drosophila virilis]
XP_015029825.1	high mobility group protein D isoform X2 [Drosophila virilis]
XP_002049714.1	uncharacterized protein LOC6625902 [Drosophila virilis]
XP_015029396.1	high mobility group protein Z [Drosophila virilis]
XP_002049709.1	larval cuticle protein A3A [Drosophila virilis]
XP_002049710.2	uncharacterized protein LOC6625898 [Drosophila virilis]
XP_002049706.1	exostosin-1 isoform X1 [Drosophila virilis]
XP_002049708.2	uncharacterized protein LOC6624748 [Drosophila virilis]
XP_002049707.1	lamin-C isoform X2 [Drosophila virilis]
XP_002049706.1	exostosin-1 isoform X1 [Drosophila virilis]
XP_002049703.1	carboxylesterase 1C [Drosophila virilis]
XP_002049701.1	DNA-directed RNA polymerase I subunit RPA1 [Drosophila virilis]
XP_015029822.1	transformer-2 sex-determining protein isoform X3 [Drosophila virilis]
XP_002049697.1	S ribosomal protein L41, mitochondrial [Drosophila virilis]
XP_002049696.1	splicing regulatory glutamine/lysine-rich protein 1 [Drosophila virilis]
XP_002049695.2	lipase 3 [Drosophila virilis]
XP_002049694.3	uncharacterized protein LOC6626581 [Drosophila virilis]
XP_002049693.1	nischarin [Drosophila virilis]
XP_015029820.1	uncharacterized protein LOC6626491 isoform X3 [Drosophila virilis]
XP_015029819.1	uncharacterized protein LOC6626491 isoform X2 [Drosophila virilis]
XP_002049689.1	U6 small nuclear RNA (adenine-(43)-N(6))-methyltransferase isoform X1 [Drosophila virilis]
XP_002049686.1	coumarate--CoA ligase-like 6 [Drosophila virilis]
XP_015029818.1	nephrin isoform X2 [Drosophila virilis]
XP_015029403.1	uncharacterized protein LOC6626455 [Drosophila virilis]
XP_002049682.1	SH3 domain-binding protein 5 homolog [Drosophila virilis]
XP_015029404.1	SAM50-like protein CG7639 [Drosophila virilis]
XP_002049681.1	uncharacterized protein LOC6626451 [Drosophila virilis]
XP_002049679.1	fas apoptotic inhibitory molecule 1 [Drosophila virilis]
XP_015029817.1	protein lap1 [Drosophila virilis]
XP_032292732.1	alkyldihydroxyacetonephosphate synthase [Drosophila virilis]
XP_015029409.1	KN motif and ankyrin repeat domain-containing protein 2 isoform X1 [Drosophila virilis]
XP_002049674.1	probable cytochrome P450 317a1 [Drosophila virilis]
XP_002049671.1	probable cytochrome P450 6a23 [Drosophila virilis]
XP_032292893.1	uncharacterized protein LOC6625465 [Drosophila virilis]
XP_002049668.1	probable cytochrome P450 6a13 [Drosophila virilis]
XP_002049667.1	probable cytochrome P450 6a14 [Drosophila virilis]
XP_032292727.1	metabotropic glutamate receptor 2 isoform X1 [Drosophila virilis]
XP_032292728.1	metabotropic glutamate receptor 2 isoform X2 [Drosophila virilis]
XP_002049661.1	maltase A3 [Drosophila virilis]
XP_002049660.1	maltase A3 [Drosophila virilis]
XP_002049659.1	maltase A3 [Drosophila virilis]
XP_002049658.3	maltase A2 [Drosophila virilis]
XP_002049653.1	probable cytochrome P450 4ad1 [Drosophila virilis]
XP_002049652.2	probable cytochrome P450 4e1 [Drosophila virilis]
XP_002049651.2	larval cuticle protein 2 [Drosophila virilis]
XP_002049648.1	larval cuticle protein III/IV [Drosophila virilis]
XP_002049647.1	COP9 signalosome complex subunit 7 [Drosophila virilis]
XP_002049646.1	UNC93-like protein [Drosophila virilis]
XP_032292942.1	alpha-protein kinase 1 isoform X2 [Drosophila virilis]
XP_002049644.1	uncharacterized protein LOC6625847 [Drosophila virilis]
XP_002053308.1	uncharacterized protein LOC6630652 [Drosophila virilis]
XP_002049636.1	uncharacterized protein LOC6626156 [Drosophila virilis]
XP_032292941.1	alpha-protein kinase 1 isoform X1 [Drosophila virilis]
XP_002049631.1	venom serine protease [Drosophila virilis]
XP_032292909.1	venom serine protease [Drosophila virilis]
XP_002049629.2	uncharacterized protein LOC6627287 isoform X2 [Drosophila virilis]
XP_002049628.1	uncharacterized protein LOC6627286 [Drosophila virilis]
XP_032292894.1	uncharacterized protein LOC6627284 [Drosophila virilis]
XP_002049625.1	protein peanut [Drosophila virilis]
XP_002049623.1	uncharacterized protein LOC6627013 [Drosophila virilis]
XP_002049622.2	prolow-density lipoprotein receptor-related protein 1 isoform X1 [Drosophila virilis]
XP_015030264.2	translation initiation factor IF-2 [Drosophila virilis]
XP_015029414.1	succinate dehydrogenase assembly factor 2, mitochondrial [Drosophila virilis]
XP_002049617.1	probable ATP-dependent RNA helicase DDX27 [Drosophila virilis]
XP_002049616.2	uncharacterized protein LOC6626872, partial [Drosophila virilis]
XP_002049615.1	zinc finger protein 473 homolog [Drosophila virilis]
XP_002049614.1	uncharacterized protein LOC6626870 isoform X1 [Drosophila virilis]
XP_032292804.1	serine/arginine repetitive matrix protein 1 isoform X1 [Drosophila virilis]
XP_002049611.1	uncharacterized protein LOC6626055 [Drosophila virilis]
XP_002049610.1	uncharacterized protein LOC6626054 [Drosophila virilis]
XP_002049608.1	probable cytochrome P450 4d14 [Drosophila virilis]
XP_015029419.1	uncharacterized protein LOC6626031 isoform X5 [Drosophila virilis]
XP_032292830.1	nephrin isoform X4 [Drosophila virilis]
XP_002049604.1	protein transport protein Sec61 subunit gamma [Drosophila virilis]
XP_032292910.1	gram-negative bacteria-binding protein 3 [Drosophila virilis]
XP_032295808.1	uncharacterized protein LOC116652037 [Drosophila virilis]
XP_015029422.1	bleomycin hydrolase isoform X1 [Drosophila virilis]
XP_032292803.1	uncharacterized protein LOC116651098 [Drosophila virilis]
XP_032292859.1	trypsin alpha-like [Drosophila virilis]
XP_015029813.1	major facilitator superfamily domain-containing protein 6 [Drosophila virilis]
XP_015029813.1	major facilitator superfamily domain-containing protein 6 [Drosophila virilis]
XP_002049589.1	hepatic leukemia factor [Drosophila virilis]
XP_002049588.1	uncharacterized protein LOC6625957 [Drosophila virilis]
XP_002049587.1	uncharacterized protein LOC6625956 [Drosophila virilis]
XP_002049584.1	nitric oxide-associated protein 1 [Drosophila virilis]
XP_002049583.1	longitudinals lacking protein-like [Drosophila virilis]
XP_015029809.1	WD and tetratricopeptide repeats protein 1 [Drosophila virilis]
XP_032292916.1	heat shock factor protein isoform X3 [Drosophila virilis]
XP_002049576.1	uncharacterized protein LOC6625210 isoform X2 [Drosophila virilis]
XP_002049573.1	glycerol kinase [Drosophila virilis]
XP_002049572.2	tyrosine-protein kinase-like otk [Drosophila virilis]
XP_002049571.2	tyrosine-protein kinase-like otk [Drosophila virilis]
XP_002049570.2	metallophosphoesterase 1 isoform X2 [Drosophila virilis]
XP_002049568.2	uncharacterized protein LOC6624829 [Drosophila virilis]
XP_002049564.3	DNA fragmentation factor subunit alpha [Drosophila virilis]
XP_015029429.1	uncharacterized protein LOC6625647 [Drosophila virilis]
XP_032292884.1	D-beta-hydroxybutyrate dehydrogenase, mitochondrial [Drosophila virilis]
XP_002049560.1	selenoprotein BthD [Drosophila virilis]
XP_032292881.1	uncharacterized protein LOC6625644 [Drosophila virilis]
XP_002049558.2	uncharacterized protein LOC6625643 isoform X1 [Drosophila virilis]
XP_015029431.1	S-phase kinase-associated protein 1 [Drosophila virilis]
XP_002049556.1	SET and MYND domain-containing protein 4 [Drosophila virilis]
XP_002049555.1	protein OSCP1 [Drosophila virilis]
XP_002049552.1	rac GTPase-activating protein 1 [Drosophila virilis]
XP_002049551.1	probable enoyl-CoA hydratase, mitochondrial [Drosophila virilis]
XP_002049549.1	synaptogyrin [Drosophila virilis]
XP_002049548.1	oryzain alpha chain [Drosophila virilis]
XP_002049546.1	zingipain-1 [Drosophila virilis]
XP_032292724.1	uncharacterized protein LOC6625094 [Drosophila virilis]
XP_002049544.1	uncharacterized protein LOC6625093 [Drosophila virilis]
XP_002049543.1	NADH-quinone oxidoreductase subunit B 2 [Drosophila virilis]
XP_032292722.1	pre-mRNA-splicing regulator female-lethal(2)D isoform X2 [Drosophila virilis]
XP_015029803.1	voltage-dependent calcium channel subunit alpha-2/delta-3 isoform X8 [Drosophila virilis]
XP_002049539.1	pro-resilin [Drosophila virilis]
XP_032292896.1	uncharacterized protein LOC6626923 [Drosophila virilis]
XP_032292952.1	axoneme-associated protein mst101(2) [Drosophila virilis]
XP_002049528.2	uncharacterized protein LOC6626975 [Drosophila virilis]
XP_002049526.1	uncharacterized protein LOC6626319 isoform X1 [Drosophila virilis]
XP_002049524.1	pre-mRNA-splicing factor syf1 homolog [Drosophila virilis]
XP_002049522.2	zinc finger protein 2 homolog [Drosophila virilis]
XP_032292987.1	bcl-2-related ovarian killer protein homolog B [Drosophila virilis]
XP_032292986.1	uncharacterized protein LOC6626102 [Drosophila virilis]
XP_002049518.1	uncharacterized protein LOC6626101 isoform X2 [Drosophila virilis]
XP_015029791.1	Na(+)/H(+) exchange regulatory cofactor NHE-RF1 [Drosophila virilis]
XP_002059509.1	dnaJ protein homolog 1 [Drosophila virilis]
XP_002059510.2	transcription factor grauzone [Drosophila virilis]
XP_002057268.2	uncharacterized protein LOC6633590 [Drosophila virilis]
XP_015025696.1	mitochondrial cardiolipin hydrolase isoform X1 [Drosophila virilis]
XP_032295936.1	uncharacterized protein LOC6633588 [Drosophila virilis]
XP_015025695.1	uncharacterized oxidoreductase SSP0419 [Drosophila virilis]
XP_002057262.1	autophagy-related protein 36 [Drosophila virilis]
XP_032295947.1	GATA zinc finger domain-containing protein 10 [Drosophila virilis]
XP_002057255.1	diphthine methyltransferase [Drosophila virilis]
XP_032295944.1	uncharacterized protein LOC6633556 [Drosophila virilis]
XP_002057250.1	NADH dehydrogenase [ubiquinone] 1 beta subcomplex subunit 8, mitochondrial [Drosophila virilis]
XP_032295945.1	luc7-like protein 3 [Drosophila virilis]
XP_032296217.1	high affinity copper uptake protein 1 isoform X3 [Drosophila virilis]
XP_002057246.1	zinc finger protein 593 homolog [Drosophila virilis]
XP_002057244.1	protein swallow [Drosophila virilis]
XP_002057243.1	calcyclin-binding protein [Drosophila virilis]
XP_032295569.1	uncharacterized protein LOC116652024 [Drosophila virilis]
XP_002057235.1	vacuolar protein sorting-associated protein 26 [Drosophila virilis]
XP_002057232.1	apoptosis-inducing factor 3 isoform X2 [Drosophila virilis]
XP_002057230.1	uncharacterized protein LOC6633512 [Drosophila virilis]
XP_032296049.1	uncharacterized protein LOC6633509 isoform X2 [Drosophila virilis]
XP_002057226.2	putative uncharacterized protein DDB_G0286901 [Drosophila virilis]
XP_002057225.2	uncharacterized protein LOC6633507 [Drosophila virilis]
XP_032296257.1	ubiquitin-conjugating enzyme E2 Q2 isoform X3 [Drosophila virilis]
XP_002057220.1	protein prenyltransferase alpha subunit repeat-containing protein 1 [Drosophila virilis]
XP_002057219.1	protein unc-93 homolog A [Drosophila virilis]
XP_002057215.1	alpha-tocopherol transfer protein-like [Drosophila virilis]
XP_002057211.3	vacuolar protein sorting-associated protein 33A [Drosophila virilis]
XP_002057206.1	monocarboxylate transporter 12 [Drosophila virilis]
XP_002057207.1	fatty acyl-CoA reductase 1 [Drosophila virilis]
XP_002057204.1	uncharacterized protein LOC6633852 [Drosophila virilis]
XP_015025459.1	uncharacterized protein LOC6633850 [Drosophila virilis]
XP_002057200.2	uncharacterized protein LOC6633848 [Drosophila virilis]
XP_032295686.1	putative uncharacterized protein DDB_G0277255 [Drosophila virilis]
XP_002057195.2	probable serine/threonine-protein kinase yakA [Drosophila virilis]
XP_015025723.1	protein SREK1IP1 [Drosophila virilis]
XP_032295687.1	uncharacterized protein CG3556 [Drosophila virilis]
XP_002057190.2	optomotor-blind protein isoform X3 [Drosophila virilis]
XP_002057190.2	optomotor-blind protein isoform X3 [Drosophila virilis]
XP_002057188.1	pyruvate dehydrogenase phosphatase regulatory subunit, mitochondrial [Drosophila virilis]
XP_002057185.2	S-adenosylmethionine decarboxylase proenzyme [Drosophila virilis]
XP_002057183.2	activating transcription factor 3 [Drosophila virilis]
XP_002057176.1	uncharacterized protein LOC6633433 [Drosophila virilis]
XP_002057175.1	N-chimaerin [Drosophila virilis]
XP_002057174.2	myosin-2 essential light chain isoform X2 [Drosophila virilis]
XP_015025679.1	protein will die slowly [Drosophila virilis]
XP_002057172.1	alpha-tocopherol transfer protein isoform X1 [Drosophila virilis]
XP_032296645.1	LOW QUALITY PROTEIN: uncharacterized protein LOC6633367 [Drosophila virilis]
XP_032296572.1	uncharacterized protein LOC6633365 isoform X1 [Drosophila virilis]
XP_032296547.1	protein strawberry notch isoform X3 [Drosophila virilis]
XP_015025464.1	beta-1,4-mannosyltransferase egh [Drosophila virilis]
XP_002057159.2	probable cytochrome P450 311a1 [Drosophila virilis]
XP_032296574.1	kinesin-like protein Klp10A isoform X1 [Drosophila virilis]
XP_032296585.1	homeotic protein ocelliless [Drosophila virilis]
XP_002057153.1	venom peptide HsVx1 [Drosophila virilis]
XP_002057152.1	venom peptide HsVx1 [Drosophila virilis]
XP_002057151.2	uncharacterized protein LOC6633270 [Drosophila virilis]
XP_002057150.1	uncharacterized protein LOC6633269 [Drosophila virilis]
XP_002057148.1	protein bcn92 [Drosophila virilis]
XP_032296590.1	uncharacterized protein LOC6633284 [Drosophila virilis]
XP_032296596.1	high affinity cGMP-specific 3',5'-cyclic phosphodiesterase 9A [Drosophila virilis]
XP_002057142.2	neprilysin-1 [Drosophila virilis]
XP_032296596.1	high affinity cGMP-specific 3',5'-cyclic phosphodiesterase 9A [Drosophila virilis]
XP_015027512.1	protein krasavietz [Drosophila virilis]
XP_002057136.1	uncharacterized protein LOC6633277 [Drosophila virilis]
XP_015025672.1	probable FAD synthase [Drosophila virilis]
XP_032296592.1	probable 39S ribosomal protein L49, mitochondrial [Drosophila virilis]
XP_002057132.1	breast cancer metastasis-suppressor 1 homolog [Drosophila virilis]
XP_002057131.1	protein YIPF1 isoform X2 [Drosophila virilis]
XP_002057129.1	ELAV-like protein 2 isoform X4 [Drosophila virilis]
XP_032296576.1	calcitonin gene-related peptide type 1 receptor isoform X1 [Drosophila virilis]
XP_032296568.1	mucin-5AC isoform X2 [Drosophila virilis]
XP_002057122.2	mucin-5AC [Drosophila virilis]
XP_032296594.1	uncharacterized protein LOC116649762 [Drosophila virilis]
XP_002057118.1	V-type proton ATPase subunit F [Drosophila virilis]
XP_002057116.1	uncharacterized protein LOC6633712 [Drosophila virilis]
XP_032296560.1	uncharacterized protein LOC6633708 isoform X2 [Drosophila virilis]
XP_002057113.1	uncharacterized protein LOC6633709 isoform X1 [Drosophila virilis]
XP_032296564.1	dual specificity mitogen-activated protein kinase kinase hemipterous isoform X2 [Drosophila virilis]
XP_002057109.1	dual specificity mitogen-activated protein kinase kinase 6 [Drosophila virilis]
XP_002057108.1	probable alpha-aspartyl dipeptidase [Drosophila virilis]
XP_002057107.2	chondroitin sulfate synthase 2 [Drosophila virilis]
XP_002057106.1	soma ferritin [Drosophila virilis]
XP_002057104.1	actin-related protein 6 [Drosophila virilis]
XP_002057103.1	iron-sulfur cluster assembly 1 homolog, mitochondrial isoform X1 [Drosophila virilis]
XP_002057102.1	uncharacterized protein C24H6.02c [Drosophila virilis]
XP_002057101.1	uncharacterized protein LOC6633822 [Drosophila virilis]
XP_002057098.1	uncharacterized protein LOC6633809 [Drosophila virilis]
XP_002057097.1	nuclear pore complex protein Nup205 [Drosophila virilis]
XP_032296532.1	E3 ubiquitin-protein ligase Ubr3 [Drosophila virilis]
XP_015025667.1	uncharacterized protein LOC6633805 isoform X2 [Drosophila virilis]
XP_032296532.1	E3 ubiquitin-protein ligase Ubr3 [Drosophila virilis]
XP_032296643.1	DM7 family protein GG17591 [Drosophila virilis]
XP_002057087.1	cyclin-L1 [Drosophila virilis]
XP_002057086.1	DNA damage-regulated autophagy modulator protein 1 [Drosophila virilis]
XP_002057085.1	RNA 3'-terminal phosphate cyclase [Drosophila virilis]
XP_015025482.1	protein shifted isoform X1 [Drosophila virilis]
XP_002057079.1	demethoxyubiquinone hydroxylase, mitochondrial [Drosophila virilis]
XP_015025484.1	protein shifted isoform X2 [Drosophila virilis]
XP_002057077.1	UPF0184 protein CG14818 [Drosophila virilis]
XP_002057075.1	probable dolichyl pyrophosphate Glc1Man9GlcNAc2 alpha-1,3-glucosyltransferase [Drosophila virilis]
XP_002057072.1	serine/threonine-protein kinase Smg1 [Drosophila virilis]
XP_002057073.1	D(1) dopamine receptor isoform X1 [Drosophila virilis]
XP_032296586.1	E3 ubiquitin-protein ligase znrf2 [Drosophila virilis]
XP_002057069.1	chitinase-3-like protein 2 [Drosophila virilis]
XP_015025485.1	ras-related protein Rab-40C isoform X2 [Drosophila virilis]
XP_032296589.1	glycine-rich cell wall structural protein 1.8 [Drosophila virilis]
XP_002057066.1	uncharacterized protein LOC6633518 [Drosophila virilis]
XP_032296540.1	putative protein kinase C delta type homolog isoform X5 [Drosophila virilis]
XP_002057061.1	proteasome subunit alpha type-2 [Drosophila virilis]
XP_002057060.1	uncharacterized protein LOC6633469 isoform X1 [Drosophila virilis]
XP_002057059.1	ubiquitin-conjugating enzyme E2 E1 isoform X1 [Drosophila virilis]
XP_002057058.1	uncharacterized protein LOC6633467 [Drosophila virilis]
XP_002057057.1	casein kinase I [Drosophila virilis]
XP_002057052.3	uncharacterized protein LOC6633841 [Drosophila virilis]
XP_032296648.1	teneurin-a isoform X1 [Drosophila virilis]
XP_002057046.1	mitochondrial import receptor subunit TOM20 homolog [Drosophila virilis]
XP_002057045.1	uncharacterized protein LOC6633834 [Drosophila virilis]
XP_002057044.2	uncharacterized protein LOC6633833 isoform X2 [Drosophila virilis]
XP_015025654.1	uncharacterized protein LOC6633832 isoform X1 [Drosophila virilis]
XP_002057042.3	LOW QUALITY PROTEIN: ADP-ribosylation factor-like protein 6 [Drosophila virilis]
XP_032296603.1	transcription initiation factor TFIID subunit 7 [Drosophila virilis]
XP_032296527.1	mucin-17 [Drosophila virilis]
XP_032296527.1	mucin-17 [Drosophila virilis]
XP_002057040.1	proteasome subunit beta type-5 [Drosophila virilis]
XP_002057037.1	uncharacterized protein LOC6633816 [Drosophila virilis]
XP_002057034.1	uncharacterized protein LOC6633813 [Drosophila virilis]
XP_032296598.1	serine/threonine-protein kinase Nek2 [Drosophila virilis]
XP_032296600.1	P3 protein [Drosophila virilis]
XP_032296081.1	nuclear pore complex protein Nup153 [Drosophila virilis]
XP_015024186.2	ras-associated and pleckstrin homology domains-containing protein 1 isoform X1 [Drosophila virilis]
XP_032295682.1	LOW QUALITY PROTEIN: AF4/FMR2 family member 4 [Drosophila virilis]
XP_002059529.1	uncharacterized protein LOC6636135 [Drosophila virilis]
XP_002059532.1	RNA-binding protein 1 isoform X2 [Drosophila virilis]
XP_002059532.1	RNA-binding protein 1 isoform X2 [Drosophila virilis]
XP_002059533.1	mitochondrial import inner membrane translocase subunit Tim9 [Drosophila virilis]
XP_002059534.1	protein yippee [Drosophila virilis]
XP_002059535.1	mpv17-like protein 2 [Drosophila virilis]
XP_002059537.1	intersectin-1 [Drosophila virilis]
XP_002059538.2	centrosomal protein of 162 kDa [Drosophila virilis]
XP_002059542.2	carboxypeptidase B [Drosophila virilis]
XP_002059541.2	carboxypeptidase B [Drosophila virilis]
XP_002059538.2	centrosomal protein of 162 kDa [Drosophila virilis]
XP_002059545.1	uncharacterized protein LOC6636021 [Drosophila virilis]
XP_002059548.1	uncharacterized protein LOC6636024 [Drosophila virilis]
XP_032295804.1	synaptic vesicle 2-related protein, partial [Drosophila virilis]
XP_032295681.1	uncharacterized protein LOC6636169 [Drosophila virilis]
XP_032295806.1	uncharacterized protein LOC6636168 [Drosophila virilis]
XP_002059556.1	BTB/POZ domain-containing protein 17 [Drosophila virilis]
XP_002059557.1	thioredoxin domain-containing protein 5 homolog [Drosophila virilis]
XP_002059563.1	pancreatic triacylglycerol lipase [Drosophila virilis]
XP_002059564.1	glutamate receptor-interacting protein 1 isoform X1 [Drosophila virilis]
XP_002059565.2	uncharacterized protein LOC6636179 [Drosophila virilis]
XP_002059570.1	uncharacterized protein LOC6636043 [Drosophila virilis]
XP_002059571.1	protein tramtrack, alpha isoform [Drosophila virilis]
XP_032296154.1	uncharacterized protein LOC6636088 isoform X1 [Drosophila virilis]
XP_002059584.3	B-cell lymphoma/leukemia 11A [Drosophila virilis]
XP_002059585.1	putative uncharacterized protein DDB_G0291812 [Drosophila virilis]
XP_032295502.1	zinc finger CCCH domain-containing protein 18 [Drosophila virilis]
XP_032295680.1	probable serine/threonine-protein kinase yakA [Drosophila virilis]
XP_002059590.3	autophagy protein 5 isoform X1 [Drosophila virilis]
XP_002059591.2	uncharacterized protein LOC6636060 [Drosophila virilis]
XP_032295506.1	uncharacterized protein LOC6636061 [Drosophila virilis]
XP_002059591.2	uncharacterized protein LOC6636060 [Drosophila virilis]
XP_002059593.1	malonate--CoA ligase ACSF3, mitochondrial [Drosophila virilis]
XP_002059594.1	antigen 5 like allergen Cul n 1 [Drosophila virilis]
XP_032295499.1	uncharacterized protein LOC6636065 isoform X1 [Drosophila virilis]
XP_002059599.3	uncharacterized protein LOC6636068 [Drosophila virilis]
XP_002059600.1	T-complex protein 1 subunit zeta [Drosophila virilis]
XP_002059601.1	uncharacterized protein LOC6636070 [Drosophila virilis]
XP_002059602.1	mitochondrial protein import protein ZIM17 [Drosophila virilis]
XP_002059603.1	mitochondrial ribonuclease P catalytic subunit [Drosophila virilis]
XP_002059604.1	uncharacterized protein LOC6636073 [Drosophila virilis]
XP_002059607.1	zinc finger protein 628 [Drosophila virilis]
XP_002059608.1	uncharacterized protein LOC6636077 [Drosophila virilis]
XP_002059609.1	uncharacterized protein LOC6636078 [Drosophila virilis]
XP_002059612.2	carboxypeptidase D isoform X2 [Drosophila virilis]
XP_032295503.1	protein elav isoform X1 [Drosophila virilis]
XP_002059613.3	arginase-1 [Drosophila virilis]
XP_002059616.2	endoplasmic reticulum-Golgi intermediate compartment protein 2 [Drosophila virilis]
XP_002059617.1	nascent polypeptide-associated complex subunit alpha, muscle-specific form [Drosophila virilis]
XP_002059618.1	S ribosomal protein L22 [Drosophila virilis]
XP_002059621.1	rabphilin-3A isoform X2 [Drosophila virilis]
XP_032295494.1	LOW QUALITY PROTEIN: hormone receptor 4 [Drosophila virilis]
XP_002057360.1	protein ultraspiracle [Drosophila virilis]
XP_002057361.1	E3 ubiquitin-protein ligase RNF126 [Drosophila virilis]
XP_015025427.1	G-protein coupled receptor moody [Drosophila virilis]
XP_032295966.1	uncharacterized protein LOC6633535 [Drosophila virilis]
XP_002057364.1	G-protein coupled receptor moody [Drosophila virilis]
XP_002057365.2	uncharacterized protein LOC6633537 [Drosophila virilis]
XP_002057366.1	uncharacterized protein LOC6633561 [Drosophila virilis]
XP_002057367.3	nuclear cap-binding protein subunit 1 [Drosophila virilis]
XP_015025425.1	phospholipase A2 isoform X1 [Drosophila virilis]
XP_032295812.1	fizzy-related protein homolog [Drosophila virilis]
XP_032296399.1	uncharacterized protein LOC6633496 [Drosophila virilis]
XP_015025566.1	uncharacterized protein LOC6633499 [Drosophila virilis]
XP_002056824.1	uncharacterized protein LOC6633500 [Drosophila virilis]
XP_002056825.1	uncharacterized protein LOC6633501 [Drosophila virilis]
XP_002056826.1	putative inorganic phosphate cotransporter [Drosophila virilis]
XP_015025534.1	neprilysin-1 [Drosophila virilis]
XP_002056831.2	multiple inositol polyphosphate phosphatase 1 [Drosophila virilis]
XP_002056832.1	protein THEM6 [Drosophila virilis]
XP_032296412.1	tetraspanin-9 [Drosophila virilis]
XP_032296373.1	nuclear transcription factor Y subunit beta-like [Drosophila virilis]
XP_032289088.1	putative uncharacterized protein DDB_G0277255 [Drosophila virilis]
XP_032289031.1	vegetative cell wall protein gp1 [Drosophila virilis]
XP_015025567.1	relaxin receptor 2 [Drosophila virilis]
XP_002056844.1	S proteasome non-ATPase regulatory subunit 5 [Drosophila virilis]
XP_002056845.1	brahma-associated protein of 60 kDa [Drosophila virilis]
XP_032289169.1	cleft lip and palate transmembrane protein 1-like protein [Drosophila virilis]
XP_002056855.1	myosin regulatory light chain sqh [Drosophila virilis]
XP_002056859.1	Meckel syndrome type 1 protein homolog [Drosophila virilis]
XP_032288937.1	probable serine/threonine-protein kinase cdc7 [Drosophila virilis]
XP_002056862.1	pupal cuticle protein 36 [Drosophila virilis]
XP_032296602.1	probable E3 ubiquitin-protein ligase IRF2BPL [Drosophila virilis]
XP_015025528.1	LIM domain kinase 1 isoform X2 [Drosophila virilis]
XP_002056866.1	mitochondrial potassium channel ATP-binding subunit [Drosophila virilis]
XP_002056867.1	kelch domain-containing protein 4 [Drosophila virilis]
XP_032296489.1	uncharacterized protein LOC6633340 isoform X3 [Drosophila virilis]
XP_032296489.1	uncharacterized protein LOC6633340 isoform X3 [Drosophila virilis]
XP_002056869.2	box C/D snoRNA protein 1 [Drosophila virilis]
XP_002056872.1	uncharacterized protein LOC6633289 [Drosophila virilis]
XP_002056873.2	uncharacterized protein LOC6633290 isoform X1 [Drosophila virilis]
XP_002056874.1	uncharacterized protein LOC6633291 [Drosophila virilis]
XP_032296587.1	neutral alpha-glucosidase AB [Drosophila virilis]
XP_015025527.1	uncharacterized protein LOC6633294 isoform X2 [Drosophila virilis]
XP_002056878.3	nuclear transcription factor Y subunit beta, partial [Drosophila virilis]
XP_002056879.1	glycine receptor subunit alpha-4 [Drosophila virilis]
XP_002056880.1	zinc finger protein 391 isoform X1 [Drosophila virilis]
XP_032289053.1	integrator complex subunit 6 [Drosophila virilis]
XP_032296634.1	sorting nexin-27 [Drosophila virilis]
XP_002056884.1	uncharacterized protein LOC6633260 [Drosophila virilis]
XP_032296634.1	sorting nexin-27 [Drosophila virilis]
XP_002056885.1	myogenesis-regulating glycosidase isoform X1 [Drosophila virilis]
XP_002056890.1	C-factor [Drosophila virilis]
XP_002056891.1	basic proline-rich protein [Drosophila virilis]
XP_032296538.1	interference hedgehog [Drosophila virilis]
XP_032296728.1	LOW QUALITY PROTEIN: regulatory protein zeste [Drosophila virilis]
XP_032296538.1	interference hedgehog [Drosophila virilis]
XP_032289051.1	basement membrane-specific heparan sulfate proteoglycan core protein [Drosophila virilis]
XP_032288784.1	PDF receptor isoform X3 [Drosophila virilis]
XP_032288799.1	probable V-type proton ATPase subunit D 2 [Drosophila virilis]
XP_002056902.1	protein GUCD1 [Drosophila virilis]
XP_002056903.3	uncharacterized protein LOC6633410 [Drosophila virilis]
XP_002056908.1	NADH dehydrogenase (ubiquinone) complex I, assembly factor 6 homolog [Drosophila virilis]
XP_015025602.1	WD repeat-containing protein 7 [Drosophila virilis]
XP_002056910.1	uncharacterized protein LOC6633448 [Drosophila virilis]
XP_015025726.1	type II inositol 1,4,5-trisphosphate 5-phosphatase isoform X1 [Drosophila virilis]
XP_002056913.1	glycosylphosphatidylinositol anchor attachment 1 protein [Drosophila virilis]
XP_002056917.1	dopamine N-acetyltransferase [Drosophila virilis]
XP_002056919.1	trichohyalin [Drosophila virilis]
XP_032288903.1	NCK-interacting protein with SH3 domain isoform X2 [Drosophila virilis]
XP_032288903.1	NCK-interacting protein with SH3 domain isoform X2 [Drosophila virilis]
XP_015025496.1	nudC domain-containing protein 1 [Drosophila virilis]
XP_002056925.1	transmembrane emp24 domain-containing protein 3 [Drosophila virilis]
XP_002056930.1	transmembrane emp24 domain-containing protein 5 isoform X1 [Drosophila virilis]
XP_002056931.1	NADH dehydrogenase [ubiquinone] 1 beta subcomplex subunit 7 [Drosophila virilis]
XP_032288913.1	E3 ubiquitin-protein ligase highwire [Drosophila virilis]
XP_032296507.1	probable 4-coumarate--CoA ligase 3 [Drosophila virilis]
XP_032296614.1	flotillin-2 isoform X3 [Drosophila virilis]
XP_002056939.1	oxygen-dependent choline dehydrogenase [Drosophila virilis]
XP_002056940.1	glucose dehydrogenase [FAD, quinone] [Drosophila virilis]
XP_002056943.1	glucose dehydrogenase [FAD, quinone] [Drosophila virilis]
XP_002056944.1	glucose dehydrogenase [FAD, quinone] [Drosophila virilis]
XP_032296617.1	glucose dehydrogenase [FAD, quinone] [Drosophila virilis]
XP_032296617.1	glucose dehydrogenase [FAD, quinone] [Drosophila virilis]
XP_032296607.1	glucose dehydrogenase [FAD, quinone] [Drosophila virilis]
XP_002056949.1	glucose dehydrogenase [FAD, quinone] [Drosophila virilis]
XP_002056950.3	glucose dehydrogenase [FAD, quinone] [Drosophila virilis]
XP_002056953.1	zinc finger protein 543 isoform X1 [Drosophila virilis]
XP_002056954.1	S ribosomal protein L17 [Drosophila virilis]
XP_015025608.1	synaptic vesicle glycoprotein 2B [Drosophila virilis]
XP_002056957.1	enhancer of yellow 2 transcription factor [Drosophila virilis]
XP_002056958.1	transcription factor grauzone [Drosophila virilis]
XP_002056959.1	uncharacterized protein LOC6633787 [Drosophila virilis]
XP_002056960.1	cold and drought-regulated protein CORA [Drosophila virilis]
XP_002056963.2	leucine-rich repeat-containing protein 57 [Drosophila virilis]
XP_002056964.1	proteasome activator complex subunit 3 [Drosophila virilis]
XP_002056969.2	SUN domain-containing protein 2 isoform X2 [Drosophila virilis]
XP_032296522.1	uncharacterized protein LOC6633871 [Drosophila virilis]
XP_032296512.1	uncharacterized protein LOC6633873 isoform X1 [Drosophila virilis]
XP_032296515.1	uncharacterized protein LOC6633873 isoform X4 [Drosophila virilis]
XP_015025628.1	flocculation protein FLO11 [Drosophila virilis]
XP_002056977.1	S ribosomal protein L14, mitochondrial [Drosophila virilis]
XP_002056978.1	raf homolog serine/threonine-protein kinase Raf [Drosophila virilis]
XP_002056979.1	pre-mRNA-splicing factor 38B isoform X1 [Drosophila virilis]
XP_015025630.1	uncharacterized protein LOC6633356 isoform X1 [Drosophila virilis]
XP_002056983.2	probable Ras GTPase-activating protein isoform X11 [Drosophila virilis]
XP_032296663.1	probable Ras GTPase-activating protein isoform X12 [Drosophila virilis]
XP_002056984.1	uncharacterized protein LOC6633360 [Drosophila virilis]
XP_032296620.1	homeobox protein unc-4 [Drosophila virilis]
XP_002056989.3	homeobox protein unc-4 [Drosophila virilis]
XP_002056992.1	hydroxyacyl-CoA dehydrogenase type-2 [Drosophila virilis]
XP_002056993.1	transcriptional protein SWT1 [Drosophila virilis]
XP_002056994.2	LOW QUALITY PROTEIN: transcriptional adapter 3-A [Drosophila virilis]
XP_002056998.2	protein CASC1 [Drosophila virilis]
XP_032296502.1	potassium voltage-gated channel protein Shaker isoform X6 [Drosophila virilis]
XP_002057004.1	potassium voltage-gated channel protein Shaker isoform X3 [Drosophila virilis]
XP_002057004.1	potassium voltage-gated channel protein Shaker isoform X3 [Drosophila virilis]
XP_002057006.2	uncharacterized protein LOC6633689 [Drosophila virilis]
XP_002057007.1	vacuolar protein sorting-associated protein 4B [Drosophila virilis]
XP_002057009.1	proteasomal ubiquitin receptor ADRM1 homolog [Drosophila virilis]
XP_032296635.1	uncharacterized protein LOC6633693 isoform X1 [Drosophila virilis]
XP_032296628.1	neurobeachin isoform X6 [Drosophila virilis]
XP_032296631.1	neurobeachin isoform X9 [Drosophila virilis]
XP_032296605.1	uncharacterized protein LOC6633730 isoform X1 [Drosophila virilis]
XP_032296605.1	uncharacterized protein LOC6633730 isoform X1 [Drosophila virilis]
XP_032296604.1	uncharacterized protein LOC6633731 [Drosophila virilis]
XP_002057015.3	uncharacterized protein LOC6633730 isoform X3 [Drosophila virilis]
XP_002057022.1	thioredoxin-T [Drosophila virilis]
XP_002057026.2	uncharacterized protein LOC6633741 [Drosophila virilis]
XP_002057027.1	something about silencing protein 10 [Drosophila virilis]
XP_002057028.1	RNA-binding protein 4F isoform X1 [Drosophila virilis]
XP_002059522.1	protein DENND6B [Drosophila virilis]
XP_015024185.1	serine/threonine-protein kinase ATM [Drosophila virilis]
XP_032296066.1	small conductance calcium-activated potassium channel protein isoform X5 [Drosophila virilis]
XP_002059515.1	sodium-dependent nutrient amino acid transporter 1 [Drosophila virilis]
XP_002059512.2	histone H4 transcription factor [Drosophila virilis]
XP_002059511.1	FACT complex subunit SSRP1 [Drosophila virilis]
XP_002057269.3	beta-1,3-galactosyltransferase 5 [Drosophila virilis]
XP_032295946.1	AT-rich binding protein [Drosophila virilis]
XP_002057275.2	uncharacterized protein LOC6633631 [Drosophila virilis]
XP_002057276.2	uncharacterized protein LOC6633632 [Drosophila virilis]
XP_032296265.1	integrin beta-PS isoform X1 [Drosophila virilis]
XP_002057278.1	telomere-binding protein cav [Drosophila virilis]
XP_002057279.1	regulator of nonsense transcripts 2 isoform X1 [Drosophila virilis]
XP_002057280.2	tektin-3 [Drosophila virilis]
XP_002057281.1	NTF2-related export protein [Drosophila virilis]
XP_002057282.1	NTF2-related export protein [Drosophila virilis]
XP_002057283.2	NTF2-related export protein [Drosophila virilis]
XP_002057285.1	uncharacterized protein LOC6633680 [Drosophila virilis]
XP_002057286.2	protein lin-52 homolog [Drosophila virilis]
XP_002057287.1	N-acylneuraminate-9-phosphatase [Drosophila virilis]
XP_032295554.1	MAP kinase-activated protein kinase 2 isoform X2 [Drosophila virilis]
XP_015025698.1	uncharacterized protein LOC6633696 [Drosophila virilis]
XP_032295821.1	uncharacterized protein LOC6633701 isoform X3 [Drosophila virilis]
XP_002057299.1	cap-specific mRNA (nucleoside-2'-O-)-methyltransferase 1 [Drosophila virilis]
XP_002057300.1	DNA repair protein complementing XP-A cells homolog isoform X1 [Drosophila virilis]
XP_002057301.1	beta-1,3-galactosyltransferase brn [Drosophila virilis]
XP_032295822.1	proteoglycan 4 [Drosophila virilis]
XP_002057305.1	augmin complex subunit dgt4 [Drosophila virilis]
XP_032295823.1	histone acetyltransferase Tip60 [Drosophila virilis]
XP_002057308.1	uncharacterized protein LOC6633776 [Drosophila virilis]
XP_032296201.1	galactosylgalactosylxylosylprotein 3-beta-glucuronosyltransferase I [Drosophila virilis]
XP_015025446.1	fasciclin-2 isoform X2 [Drosophila virilis]
XP_002057312.1	mitochondrial import receptor subunit TOM40 homolog 1 [Drosophila virilis]
XP_002057313.1	A-agglutinin anchorage subunit [Drosophila virilis]
XP_002057315.1	uncharacterized protein LOC6633795 [Drosophila virilis]
XP_032295986.1	cell wall protein DAN4 [Drosophila virilis]
XP_002057319.1	uncharacterized protein LOC6633799 [Drosophila virilis]
XP_002057321.1	uncharacterized protein LOC6633801 [Drosophila virilis]
XP_002057322.1	uncharacterized protein LOC6633802 [Drosophila virilis]
XP_015025443.2	mediator of RNA polymerase II transcription subunit 15 [Drosophila virilis]
XP_032296008.1	uncharacterized protein LOC116652158 [Drosophila virilis]
XP_032295932.1	uncharacterized protein LOC6633372 [Drosophila virilis]
XP_002057329.3	bifunctional lysine-specific demethylase and histidyl-hydroxylase NO66 [Drosophila virilis]
XP_032295523.1	phosphatidylinositol 4,5-bisphosphate phosphodiesterase isoform X2 [Drosophila virilis]
XP_002057337.2	nardilysin [Drosophila virilis]
XP_002057339.2	trithorax group protein osa [Drosophila virilis]
XP_002057340.1	probable peroxisomal membrane protein PEX13 [Drosophila virilis]
XP_015025437.1	acid phosphatase type 7 isoform X3 [Drosophila virilis]
XP_002057344.1	uncharacterized protein LOC6633461 [Drosophila virilis]
XP_015025435.1	open rectifier potassium channel protein 1 isoform X1 [Drosophila virilis]
XP_002057346.1	putative ATP-dependent RNA helicase DHX57 [Drosophila virilis]
XP_002057349.2	cytochrome P450 4d1 isoform X2 [Drosophila virilis]
XP_002057350.1	angiomotin [Drosophila virilis]
XP_002057351.1	serine/threonine-protein phosphatase Pgam5, mitochondrial isoform X1 [Drosophila virilis]
XP_015025742.1	uncharacterized protein LOC26531847 [Drosophila virilis]
XP_002057352.1	protein MMS22-like [Drosophila virilis]
XP_002057354.1	mediator of RNA polymerase II transcription subunit 18 [Drosophila virilis]
XP_002057355.1	uncharacterized protein LOC6633527 [Drosophila virilis]
XP_002057356.1	frizzled-4 [Drosophila virilis]
XP_032295877.1	uncharacterized protein LOC6633529 [Drosophila virilis]
XP_015025706.1	serine/threonine-protein phosphatase 4 regulatory subunit 2 [Drosophila virilis]
XP_002055011.2	myosin-9 isoform X1 [Drosophila virilis]
XP_002055008.1	S ribosomal protein L16, mitochondrial [Drosophila virilis]
XP_015026612.1	armadillo segment polarity protein [Drosophila virilis]
XP_002055006.2	uncharacterized protein LOC6631466 [Drosophila virilis]
XP_002055005.1	uncharacterized protein LOC6631465 [Drosophila virilis]
XP_002055002.1	peptidyl-prolyl cis-trans isomerase [Drosophila virilis]
XP_002055001.1	chloride intracellular channel exc-4 [Drosophila virilis]
XP_002055000.2	nuclear pore complex protein Nup93-1 [Drosophila virilis]
XP_002054999.1	LIM domain-containing protein jub isoform X2 [Drosophila virilis]
XP_032295623.1	platelet binding protein GspB isoform X1 [Drosophila virilis]
XP_032295853.1	uncharacterized protein LOC26530423 [Drosophila virilis]
XP_002054987.1	collagen alpha-1(III) chain [Drosophila virilis]
XP_032295859.1	calphotin [Drosophila virilis]
XP_032295435.1	uncharacterized protein LOC6631883 [Drosophila virilis]
XP_002054983.2	shematrin-like protein 1 [Drosophila virilis]
XP_015026571.1	putative vitellogenin receptor isoform X3 [Drosophila virilis]
XP_002054981.1	alanine--glyoxylate aminotransferase 2-like [Drosophila virilis]
XP_032295384.1	zinc finger SWIM domain-containing protein 8 [Drosophila virilis]
XP_002054975.1	uncharacterized protein LOC6632071 [Drosophila virilis]
XP_002054974.1	uncharacterized protein LOC6631970 [Drosophila virilis]
XP_002054973.2	U4/U6.U5 tri-snRNP-associated protein 2 isoform X2 [Drosophila virilis]
XP_002054966.1	kDa FK506-binding nuclear protein [Drosophila virilis]
XP_015026599.1	putative odorant receptor 92a [Drosophila virilis]
XP_015026572.2	protein sidekick isoform X5 [Drosophila virilis]
XP_002054963.3	uncharacterized protein DDB_G0290587 [Drosophila virilis]
XP_032295874.1	uncharacterized protein LOC6631512 [Drosophila virilis]
XP_002054960.2	ubiquitin carboxyl-terminal hydrolase 16 [Drosophila virilis]
XP_002054958.3	protein O-mannosyl-transferase 2 [Drosophila virilis]
XP_002054957.2	uncharacterized protein LOC6631435 [Drosophila virilis]
XP_002054954.1	uncharacterized protein LOC6631757 [Drosophila virilis]
XP_002054953.1	coatomer subunit delta [Drosophila virilis]
XP_002054952.1	uncharacterized protein LOC6631907 [Drosophila virilis]
XP_002054951.1	uncharacterized protein LOC6631878 [Drosophila virilis]
XP_032295211.1	plastin-1 isoform X1 [Drosophila virilis]
XP_002054948.1	uncharacterized protein LOC6631954 [Drosophila virilis]
XP_002054947.1	uncharacterized protein LOC6632014 [Drosophila virilis]
XP_002055605.2	uncharacterized protein LOC6631980 [Drosophila virilis]
XP_002055604.1	uncharacterized protein LOC6631979 [Drosophila virilis]
XP_032295855.1	uncharacterized protein LOC6631975 [Drosophila virilis]
XP_015026351.1	uncharacterized protein LOC6631974 [Drosophila virilis]
XP_032295609.1	uncharacterized protein LOC6631973 [Drosophila virilis]
XP_032295608.1	ataxin-2 homolog isoform X2 [Drosophila virilis]
XP_032296271.1	uncharacterized protein LOC6631915 [Drosophila virilis]
XP_002055595.1	high mobility group protein DSP1 isoform X1 [Drosophila virilis]
XP_002055594.1	HIG1 domain family member 2A, mitochondrial [Drosophila virilis]
XP_032296273.1	uncharacterized protein LOC6631912 [Drosophila virilis]
XP_002055592.1	calpain-C [Drosophila virilis]
XP_002060124.1	uncharacterized protein LOC6636729 [Drosophila virilis]
XP_002060121.1	glycine-rich selenoprotein [Drosophila virilis]
XP_002060119.2	phosphoglycolate phosphatase 2 [Drosophila virilis]
XP_032295628.1	pyridoxal phosphate phosphatase isoform X2 [Drosophila virilis]
XP_002060115.1	transmembrane protein 120 homolog [Drosophila virilis]
XP_015023787.1	protein white isoform X1 [Drosophila virilis]
XP_002060113.2	RNA polymerase-associated protein RTF1 homolog [Drosophila virilis]
XP_002060112.1	uncharacterized protein LOC6636722 isoform X1 [Drosophila virilis]
XP_032295626.1	uncharacterized protein LOC116652030 [Drosophila virilis]
XP_002058917.1	E3 ubiquitin-protein ligase KCMF1 isoform X2 [Drosophila virilis]
XP_002058919.1	uncharacterized protein LOC6635564 [Drosophila virilis]
XP_032296028.1	mediator of RNA polymerase II transcription subunit 15 [Drosophila virilis]
XP_002058921.2	uncharacterized protein LOC6635566 [Drosophila virilis]
XP_032295972.1	uncharacterized protein LOC6635567 [Drosophila virilis]
XP_002058923.2	PH domain-containing protein DDB_G0287875 [Drosophila virilis]
XP_015024618.1	matrix metalloproteinase-2 [Drosophila virilis]
XP_032295671.1	pre-intermoult gene 1 protein [Drosophila virilis]
XP_002058925.1	uncharacterized protein LOC6635570 [Drosophila virilis]
XP_002058927.1	estradiol 17-beta-dehydrogenase 8 [Drosophila virilis]
XP_002058928.1	irregular chiasm C-roughest protein [Drosophila virilis]
XP_002058931.1	merozoite surface antigen 2 [Drosophila virilis]
XP_015024660.1	uncharacterized protein LOC26530363 isoform X1 [Drosophila virilis]
XP_015024620.1	irregular chiasm C-roughest protein [Drosophila virilis]
XP_002058937.2	follicle cell protein 3C-1 [Drosophila virilis]
XP_002058938.1	thioredoxin domain-containing protein 17 [Drosophila virilis]
XP_032296130.1	cAMP-specific 3',5'-cyclic phosphodiesterase isoform X1 [Drosophila virilis]
XP_015024627.1	cAMP-specific 3',5'-cyclic phosphodiesterase isoform X8 [Drosophila virilis]
XP_032296137.1	katanin p60 ATPase-containing subunit A-like 2 [Drosophila virilis]
XP_032296140.1	septin-5 isoform X1 [Drosophila virilis]
XP_002058950.1	protein-lysine N-methyltransferase EEF2KMT [Drosophila virilis]
XP_002058951.1	uncharacterized protein LOC6635608 [Drosophila virilis]
XP_002058952.1	heparan sulfate glucosamine 3-O-sulfotransferase 6 [Drosophila virilis]
XP_002058954.1	succinate dehydrogenase [ubiquinone] iron-sulfur subunit [Drosophila virilis]
XP_015024632.1	dual specificity protein phosphatase 3 isoform X1 [Drosophila virilis]
XP_002058958.2	zinc finger C2HC domain-containing protein 1A isoform X2 [Drosophila virilis]
XP_032296143.1	hornerin [Drosophila virilis]
XP_015024671.1	uncharacterized protein LOC26531337 [Drosophila virilis]
XP_032295488.1	glycoprotein-N-acetylgalactosamine 3-beta-galactosyltransferase 1 isoform X1 [Drosophila virilis]
XP_032295484.1	uncharacterized protein LOC6635421 isoform X1 [Drosophila virilis]
XP_032295490.1	protein boule [Drosophila virilis]
XP_002059637.1	caltractin [Drosophila virilis]
XP_002058970.1	E3 ubiquitin-protein ligase TRIM33 isoform X2 [Drosophila virilis]
XP_002058971.1	zinc finger protein ZPR1 [Drosophila virilis]
XP_002058974.1	M-phase phosphoprotein 8 [Drosophila virilis]
XP_032295858.1	sphingosine kinase 2 [Drosophila virilis]
XP_002058978.2	ecotropic viral integration site 5 ortholog isoform X1 [Drosophila virilis]
XP_002058979.1	glutamine synthetase 2 cytoplasmic isoform X1 [Drosophila virilis]
XP_002058980.1	uncharacterized protein LOC6635440 [Drosophila virilis]
XP_002058980.1	uncharacterized protein LOC6635440 [Drosophila virilis]
XP_002058981.1	odorant receptor 10a isoform X1 [Drosophila virilis]
XP_002058982.1	gustatory receptor 10a [Drosophila virilis]
XP_032295913.1	disks large 1 tumor suppressor protein isoform X23 [Drosophila virilis]
XP_002058985.1	uncharacterized protein LOC6635445 [Drosophila virilis]
XP_002058986.1	mitochondrial import inner membrane translocase subunit Tim8 [Drosophila virilis]
XP_002058987.1	tyrosine-protein kinase hopscotch [Drosophila virilis]
XP_032295915.1	uncharacterized protein LOC6635448 [Drosophila virilis]
XP_002058989.2	segment polarity protein dishevelled [Drosophila virilis]
XP_015024585.1	mucin-5AC [Drosophila virilis]
XP_002058993.3	nucleolar complex protein 4 homolog B [Drosophila virilis]
XP_032295673.1	leucine-rich PPR motif-containing protein, mitochondrial [Drosophila virilis]
XP_002058998.2	uncharacterized protein LOC6635585 [Drosophila virilis]
XP_032295673.1	leucine-rich PPR motif-containing protein, mitochondrial [Drosophila virilis]
XP_002059001.1	uncharacterized protein LOC6635472 [Drosophila virilis]
XP_032296264.1	LOW QUALITY PROTEIN: putative gustatory receptor 2a [Drosophila virilis]
XP_032295544.1	RILP-like protein homolog [Drosophila virilis]
XP_002059007.1	ESF1 homolog [Drosophila virilis]
XP_002059008.1	serine/threonine-protein kinase Nek8 [Drosophila virilis]
XP_002059009.1	histidine-rich glycoprotein [Drosophila virilis]
XP_032295674.1	AF4/FMR2 family member 4 [Drosophila virilis]
XP_002060395.2	uncharacterized protein LOC6636931 [Drosophila virilis]
XP_002060394.2	transcription factor btd [Drosophila virilis]
XP_002060391.1	kDa hemolymph protein [Drosophila virilis]
XP_002060388.2	eukaryotic translation initiation factor 4E1 [Drosophila virilis]
XP_002060387.2	uncharacterized protein LOC6636932 [Drosophila virilis]
XP_032295633.1	uncharacterized protein LOC26531876 [Drosophila virilis]
XP_002059015.1	succinate--CoA ligase [ADP/GDP-forming] subunit alpha, mitochondrial [Drosophila virilis]
XP_002059017.1	venom serine protease inhibitor [Drosophila virilis]
XP_002059020.1	inositol oxygenase [Drosophila virilis]
XP_032296161.1	protein suppressor of white apricot isoform X1 [Drosophila virilis]
XP_002059022.3	gamma-butyrobetaine dioxygenase [Drosophila virilis]
XP_002059023.2	uncharacterized protein LOC6635598 [Drosophila virilis]
XP_002059024.1	cell division control protein 45 homolog [Drosophila virilis]
XP_002059025.3	mitochondrial tRNA-specific 2-thiouridylase 1 [Drosophila virilis]
XP_002059028.2	uncharacterized protein LOC6635554 isoform X2 [Drosophila virilis]
XP_015024635.2	myosin regulatory light chain 2 [Drosophila virilis]
XP_032295676.1	uncharacterized protein LOC6635556 [Drosophila virilis]
XP_002059031.2	myosin-14 [Drosophila virilis]
XP_002059034.1	synaptic vesicle glycoprotein 2C [Drosophila virilis]
XP_002059035.1	oxoacyl-[acyl-carrier-protein] reductase FabG [Drosophila virilis]
XP_032296024.1	translocating chain-associated membrane protein 1 [Drosophila virilis]
XP_002059041.3	uncharacterized protein LOC6635501 [Drosophila virilis]
XP_002059043.1	mediator of RNA polymerase II transcription subunit 22 [Drosophila virilis]
XP_015024645.1	uncharacterized protein CG43867 isoform X6 [Drosophila virilis]
XP_032296043.1	uncharacterized protein CG43867-like [Drosophila virilis]
XP_032295446.1	cytosolic purine 5'-nucleotidase isoform X1 [Drosophila virilis]
XP_032295973.1	cuticle protein 16.5 isoform X1 [Drosophila virilis]
XP_002059059.2	chromatin modification-related protein EAF1 [Drosophila virilis]
XP_002059060.1	uncharacterized protein LOC6635458 [Drosophila virilis]
XP_015024578.1	uncharacterized protein LOC6635427 isoform X1 [Drosophila virilis]
XP_032295868.1	serine protease persephone isoform X1 [Drosophila virilis]
XP_002059066.3	uncharacterized protein LOC6635430 [Drosophila virilis]
XP_002059069.2	uncharacterized protein LOC6635433 [Drosophila virilis]
XP_002059070.1	uncharacterized protein LOC6635434 [Drosophila virilis]
XP_015024576.1	N-acetylgalactosaminyltransferase 7 [Drosophila virilis]
XP_002059072.2	scoloptoxin SSD14 isoform X1 [Drosophila virilis]
XP_002059073.1	paternally-expressed gene 3 protein [Drosophila virilis]
XP_002059074.1	histidine--tRNA ligase, cytoplasmic isoform X2 [Drosophila virilis]
XP_002059078.2	uncharacterized protein LOC6635488 [Drosophila virilis]
XP_032295566.1	cohesin subunit SA-2 [Drosophila virilis]
XP_002059084.1	uncharacterized protein LOC6635495 [Drosophila virilis]
XP_032296262.1	uncharacterized protein LOC6635497 [Drosophila virilis]
XP_002059087.1	ribosome biogenesis protein NOP53 [Drosophila virilis]
XP_032296263.1	probable U3 small nucleolar RNA-associated protein 11 [Drosophila virilis]
XP_015024653.1	mediator of RNA polymerase II transcription subunit 1.1 [Drosophila virilis]
XP_015024568.1	moesin/ezrin/radixin homolog 1 isoform X4 [Drosophila virilis]
XP_002059096.3	uroporphyrinogen-III synthase [Drosophila virilis]
XP_002059097.1	uncharacterized protein LOC6635550 [Drosophila virilis]
XP_032295783.1	protein enhancer of rudimentary [Drosophila virilis]
XP_002059100.1	uncharacterized protein LOC6635529 [Drosophila virilis]
XP_032295782.1	protein FAM136A [Drosophila virilis]
XP_002059105.1	uncharacterized protein LOC6635534 [Drosophila virilis]
XP_015024655.2	eye-specific diacylglycerol kinase isoform X6 [Drosophila virilis]
XP_015024655.2	eye-specific diacylglycerol kinase isoform X6 [Drosophila virilis]
XP_032295925.1	uncharacterized protein LOC116652114 [Drosophila virilis]
XP_002059107.1	uncharacterized protein LOC6635537 [Drosophila virilis]
XP_032296225.1	uncharacterized protein DDB_G0283357 [Drosophila virilis]
XP_002059665.1	uncharacterized protein C9orf85 homolog [Drosophila virilis]
XP_002059664.1	'-5' RNA helicase YTHDC2 [Drosophila virilis]
XP_032295664.1	glycine-rich protein DOT1 [Drosophila virilis]
XP_032295666.1	uncharacterized transmembrane protein DDB_G0289901 [Drosophila virilis]
XP_002059659.1	vitellogenin-1 [Drosophila virilis]
XP_002059657.3	uncharacterized protein LOC6636115 [Drosophila virilis]
XP_002059652.2	probable tubulin polyglutamylase TTLL1 isoform X1 [Drosophila virilis]
XP_002059650.1	protein xmas-2 [Drosophila virilis]
XP_002059648.1	coiled-coil-helix-coiled-coil-helix domain-containing protein 2 isoform X1 [Drosophila virilis]
XP_002059647.1	cell death abnormality protein 1 [Drosophila virilis]
XP_002059645.1	pre-mRNA-splicing factor ATP-dependent RNA helicase PRP16 [Drosophila virilis]
XP_002059646.1	uncharacterized protein LOC6636104 [Drosophila virilis]
XP_002059645.1	pre-mRNA-splicing factor ATP-dependent RNA helicase PRP16 [Drosophila virilis]
XP_002059643.3	basic proline-rich protein [Drosophila virilis]
XP_002059642.2	frataxin homolog, mitochondrial [Drosophila virilis]
XP_002059641.2	frataxin homolog, mitochondrial [Drosophila virilis]
XP_032296209.1	transmembrane protein fend [Drosophila virilis]
XP_002059637.1	caltractin [Drosophila virilis]
XP_015024197.1	AP-1 complex subunit gamma-1 isoform X3 [Drosophila virilis]
XP_002059634.1	uncharacterized protein LOC6636029 [Drosophila virilis]
XP_002059633.2	uncharacterized protein LOC6636028 [Drosophila virilis]
XP_002059632.1	ras-related protein ORAB-1 [Drosophila virilis]
XP_032296267.1	protein sprint isoform X1 [Drosophila virilis]
XP_032296267.1	protein sprint isoform X1 [Drosophila virilis]
XP_032296267.1	protein sprint isoform X1 [Drosophila virilis]
XP_015024165.1	protein sprint isoform X5 [Drosophila virilis]
XP_002059628.1	leucine-rich repeat-containing protein 58 [Drosophila virilis]
XP_032295143.1	sodium channel protein para isoform X38 [Drosophila virilis]
XP_032295793.1	zinc finger protein hangover isoform X1 [Drosophila virilis]
XP_002060133.2	regucalcin isoform X2 [Drosophila virilis]
XP_002060134.3	chromatin accessibility complex 16kD protein [Drosophila virilis]
XP_002060135.1	LSM12 homolog A [Drosophila virilis]
XP_002060136.1	pleiotropic regulator 1 [Drosophila virilis]
XP_002060138.1	run domain Beclin-1-interacting and cysteine-rich domain-containing protein [Drosophila virilis]
XP_002060139.1	dolichyl-diphosphooligosaccharide--protein glycosyltransferase 48 kDa subunit [Drosophila virilis]
XP_002060140.1	aldose 1-epimerase [Drosophila virilis]
XP_032295785.1	sn1-specific diacylglycerol lipase alpha isoform X2 [Drosophila virilis]
XP_015023779.1	myotubularin-related protein 3 isoform X2 [Drosophila virilis]
XP_002060144.1	endoplasmic reticulum resident protein 44 [Drosophila virilis]
XP_032295789.1	RNA-binding protein cabeza [Drosophila virilis]
XP_032295790.1	vesicle transport protein GOT1B [Drosophila virilis]
XP_002060147.1	cytochrome b-c1 complex subunit 7 [Drosophila virilis]
XP_015023778.1	ethanolamine kinase [Drosophila virilis]
XP_002060150.1	katanin p80 WD40 repeat-containing subunit B1 isoform X1 [Drosophila virilis]
XP_002060151.1	peroxisomal multifunctional enzyme type 2 [Drosophila virilis]
XP_002060150.1	katanin p80 WD40 repeat-containing subunit B1 isoform X1 [Drosophila virilis]
XP_015023799.1	bromodomain-containing protein DDB_G0280777 [Drosophila virilis]
XP_032295669.1	uncharacterized protein LOC6636687 [Drosophila virilis]
XP_002060166.2	uncharacterized protein LOC6636688 isoform X1 [Drosophila virilis]
XP_032295771.1	AF4/FMR2 family member 4 isoform X1 [Drosophila virilis]
XP_002060169.1	UPF0488 protein CG14286 [Drosophila virilis]
XP_002060170.1	S ribosomal protein L30 [Drosophila virilis]
XP_002060171.1	zinc finger protein 346 [Drosophila virilis]
XP_015023776.1	protein NipSnap [Drosophila virilis]
XP_032296122.1	uncharacterized protein LOC6636700 isoform X1 [Drosophila virilis]
XP_002060175.3	antigen 5 like allergen Cul n 1 [Drosophila virilis]
XP_032295668.1	glycine-rich protein DOT1, partial [Drosophila virilis]
XP_002060180.1	enhancer of yellow 2b transcription factor [Drosophila virilis]
XP_032296128.1	S-phase kinase-associated protein 1 [Drosophila virilis]
XP_002060176.2	neuronal acetylcholine receptor subunit alpha-7 [Drosophila virilis]
XP_002060180.1	enhancer of yellow 2b transcription factor [Drosophila virilis]
XP_002060176.2	neuronal acetylcholine receptor subunit alpha-7 [Drosophila virilis]
XP_002060186.1	S ribosomal protein S30, mitochondrial [Drosophila virilis]
XP_015023800.1	peptidoglycan-recognition protein LE [Drosophila virilis]
XP_002060189.2	glycosyltransferase-like domain-containing protein 1-like [Drosophila virilis]
XP_002060190.1	abscission/NoCut checkpoint regulator [Drosophila virilis]
XP_002060191.1	platelet-activating factor acetylhydrolase IB subunit beta homolog [Drosophila virilis]
XP_002060192.1	uncharacterized protein LOC6636719 [Drosophila virilis]
XP_002060193.1	coactosin-like protein [Drosophila virilis]
XP_032295927.1	cholecystokinin receptor [Drosophila virilis]
XP_002055784.1	uncharacterized protein LOC6631326 [Drosophila virilis]
XP_002055783.1	cofilin/actin-depolymerizing factor homolog [Drosophila virilis]
XP_032295978.1	uncharacterized protein LOC116652142 isoform X1 [Drosophila virilis]
XP_032295977.1	cholecystokinin receptor [Drosophila virilis]
XP_002055781.1	cytochrome P450 18a1 [Drosophila virilis]
XP_002055780.1	cytochrome P450 306a1 [Drosophila virilis]
XP_002055778.1	zinc metalloproteinase nas-7 isoform X2 [Drosophila virilis]
XP_002055777.1	serine/threonine-protein kinase fused [Drosophila virilis]
XP_002055776.1	C-mannosyltransferase dpy-19 homolog [Drosophila virilis]
XP_002055774.2	uncharacterized protein LOC6631337 isoform X3 [Drosophila virilis]
XP_015026743.1	nuclear receptor coactivator 6 isoform X1 [Drosophila virilis]
XP_002055772.1	RNA-binding protein NOB1 [Drosophila virilis]
XP_002055771.2	NAD(P)H-hydrate epimerase [Drosophila virilis]
XP_002055770.1	N-acetylneuraminate lyase [Drosophila virilis]
XP_002055769.1	zinc finger protein 358 isoform X1 [Drosophila virilis]
XP_002055767.1	uncharacterized protein LOC6632158 isoform X1 [Drosophila virilis]
XP_002055766.2	microsomal glutathione S-transferase 1 isoform X1 [Drosophila virilis]
XP_015026313.1	microsomal glutathione S-transferase 1 isoform X2 [Drosophila virilis]
XP_032295573.1	protein scalloped isoform X3 [Drosophila virilis]
XP_032295576.1	serine/threonine-protein phosphatase 2A activator [Drosophila virilis]
XP_002055762.2	uncharacterized protein LOC6632153 [Drosophila virilis]
XP_032296085.1	putative odorant-binding protein A10 [Drosophila virilis]
XP_032296082.1	rhophilin-2 isoform X2 [Drosophila virilis]
XP_002055758.2	uncharacterized protein LOC6632149 [Drosophila virilis]
XP_002055757.3	band 7 protein AGAP004871 [Drosophila virilis]
XP_002055757.3	band 7 protein AGAP004871 [Drosophila virilis]
XP_015026735.1	cell wall integrity and stress response component 4 isoform X2 [Drosophila virilis]
XP_015026733.1	SH3 domain-binding protein 5 isoform X2 [Drosophila virilis]
XP_002055751.1	antigen 5 like allergen Cul n 1 [Drosophila virilis]
XP_002055750.1	solute carrier family 46 member 3 [Drosophila virilis]
XP_032295744.1	netrin-B isoform X2 [Drosophila virilis]
XP_002055749.1	netrin-B isoform X1 [Drosophila virilis]
XP_002055748.1	gamma-butyrobetaine dioxygenase [Drosophila virilis]
XP_032295745.1	uncharacterized protein LOC6631808 [Drosophila virilis]
XP_032295749.1	phospholipase D B isoform X4 [Drosophila virilis]
XP_032295752.1	probable serine/threonine-protein kinase fhkB, partial [Drosophila virilis]
XP_015026729.1	cytoplasmic dynein 1 light intermediate chain 1 isoform X1 [Drosophila virilis]
XP_032295560.1	protein-tyrosine sulfotransferase isoform X1 [Drosophila virilis]
XP_002055708.1	uncharacterized protein LOC6631781 [Drosophila virilis]
XP_002055707.2	uncharacterized protein LOC6631780 [Drosophila virilis]
XP_002055704.2	uncharacterized protein LOC6631552 [Drosophila virilis]
XP_032295717.1	uncharacterized protein LOC6631550 isoform X1 [Drosophila virilis]
XP_032295861.1	homeobox protein vnd isoform X1 [Drosophila virilis]
XP_002055696.1	hornerin [Drosophila virilis]
XP_032295545.1	uncharacterized protein LOC116652009 [Drosophila virilis]
XP_002055692.1	uncharacterized protein LOC6631582 [Drosophila virilis]
XP_032295546.1	uncharacterized protein LOC6631580 [Drosophila virilis]
XP_002055687.1	uncharacterized protein LOC6631577 [Drosophila virilis]
XP_032295885.1	ras-related protein Rap-2b [Drosophila virilis]
XP_032295885.1	ras-related protein Rap-2b [Drosophila virilis]
XP_015026715.1	neuronal PAS domain-containing protein 2 isoform X1 [Drosophila virilis]
XP_002055681.2	ATP-binding cassette sub-family F member 1 [Drosophila virilis]
XP_002055677.1	zinc finger protein 420 [Drosophila virilis]
XP_015026801.1	putative sodium-dependent multivitamin transporter [Drosophila virilis]
XP_002055675.1	uncharacterized protein LOC6631437 [Drosophila virilis]
XP_002055673.1	nuclear RNA export factor 1 [Drosophila virilis]
XP_002055672.1	insulin-like growth factor 2 mRNA-binding protein 1 isoform X1 [Drosophila virilis]
XP_032296220.1	monocyte to macrophage differentiation factor isoform X3 [Drosophila virilis]
XP_032296219.1	retinoblastoma family protein [Drosophila virilis]
XP_032296003.1	protein bric-a-brac 1 [Drosophila virilis]
XP_002055664.1	dehydrodolichyl diphosphate synthase complex subunit DHDDS [Drosophila virilis]
XP_002055662.1	thyroid adenoma-associated protein homolog [Drosophila virilis]
XP_002055657.1	protein FAM98B [Drosophila virilis]
XP_015026710.1	maternal protein exuperantia-like [Drosophila virilis]
XP_002055654.1	alpha-tubulin N-acetyltransferase 1 [Drosophila virilis]
XP_032295797.1	dopamine D2-like receptor isoform X4 [Drosophila virilis]
XP_002055420.1	decapping nuclease DXO homolog [Drosophila virilis]
XP_002055648.1	uncharacterized protein LOC6631374 [Drosophila virilis]
XP_002055647.3	eukaryotic translation initiation factor 4E1 [Drosophila virilis]
XP_002055645.1	odorant receptor 19a [Drosophila virilis]
XP_002055642.2	PHD finger protein 7 [Drosophila virilis]
XP_032295455.1	vacuolar protein sorting-associated protein 37A isoform X2 [Drosophila virilis]
XP_002055640.1	uncharacterized protein LOC6632185 [Drosophila virilis]
XP_002055638.3	cytospin-A isoform X1 [Drosophila virilis]
XP_015027866.1	uncharacterized protein LOC26531142 isoform X1 [Drosophila virilis]
XP_002055636.1	protein LST8 homolog [Drosophila virilis]
XP_002055634.1	S ribosomal protein S5a [Drosophila virilis]
XP_002055633.2	uncharacterized protein LOC6632110 [Drosophila virilis]
XP_002055631.2	pre-rRNA-processing protein esf2 [Drosophila virilis]
XP_002055630.1	actin-related protein 2/3 complex subunit 3 [Drosophila virilis]
XP_015026705.1	proton-coupled amino acid transporter-like protein pathetic isoform X1 [Drosophila virilis]
XP_002055628.2	proton-coupled amino acid transporter 1 [Drosophila virilis]
XP_002055623.3	WW domain-containing adapter protein with coiled-coil homolog isoform X4 [Drosophila virilis]
XP_032295533.1	inactive dipeptidyl peptidase 10 isoform X2 [Drosophila virilis]
XP_032295535.1	uncharacterized protein LOC116652004 [Drosophila virilis]
XP_032296165.1	non-canonical poly(A) RNA polymerase protein Trf4-1 isoform X2 [Drosophila virilis]
XP_002055617.1	C-type lectin 37Da [Drosophila virilis]
XP_032296168.1	serine protease persephone [Drosophila virilis]
XP_015026344.1	uncharacterized protein LOC6631990 isoform X3 [Drosophila virilis]
XP_002055614.1	uncharacterized protein LOC6631989 [Drosophila virilis]
XP_002055612.1	uncharacterized protein LOC6631987 isoform X2 [Drosophila virilis]
XP_002055610.1	protein singles bar [Drosophila virilis]
XP_002055609.1	anoctamin-8 [Drosophila virilis]
XP_002055608.1	GATOR complex protein NPRL2 [Drosophila virilis]
XP_002055607.1	density-regulated protein homolog [Drosophila virilis]
XP_002055606.1	DNA-directed RNA polymerase III subunit RPC9 [Drosophila virilis]
XP_015026666.1	scoloptoxin SSD14 [Drosophila virilis]
XP_002055346.1	dual specificity mitogen-activated protein kinase kinase dSOR1 isoform X1 [Drosophila virilis]
XP_032295641.1	uncharacterized protein LOC6631655 [Drosophila virilis]
XP_015026447.1	kelch-like protein 5 [Drosophila virilis]
XP_032295637.1	extracellular signal-regulated kinase 7 [Drosophila virilis]
XP_032295637.1	extracellular signal-regulated kinase 7 [Drosophila virilis]
XP_002055340.1	mediator of RNA polymerase II transcription subunit 20 [Drosophila virilis]
XP_002055338.1	gametocyte-specific factor 1 homolog [Drosophila virilis]
XP_002055337.1	probable RNA 3'-terminal phosphate cyclase-like protein [Drosophila virilis]
XP_002055333.3	AH receptor-interacting protein [Drosophila virilis]
XP_015026449.1	protein gone early isoform X1 [Drosophila virilis]
XP_002055331.2	uncharacterized protein LOC6631524 [Drosophila virilis]
XP_002055329.1	uncharacterized protein LOC6631510 [Drosophila virilis]
XP_032295605.1	uncharacterized protein LOC6631509 [Drosophila virilis]
XP_015026449.1	protein gone early isoform X1 [Drosophila virilis]
XP_002055325.3	probable global transcription activator SNF2L2 [Drosophila virilis]
XP_015026765.1	transforming growth factor beta-1-induced transcript 1 protein [Drosophila virilis]
XP_002055323.2	dihydroorotate dehydrogenase (quinone), mitochondrial [Drosophila virilis]
XP_032295964.1	homeobox protein B-H2 isoform X1 [Drosophila virilis]
XP_002055318.2	homeobox protein B-H1 isoform X1 [Drosophila virilis]
XP_002055317.2	probable ATP-dependent RNA helicase CG8611 [Drosophila virilis]
XP_002055315.2	cytosolic endo-beta-N-acetylglucosaminidase isoform X1 [Drosophila virilis]
XP_002055314.1	uncharacterized protein LOC6631517 isoform X1 [Drosophila virilis]
XP_002055313.3	clumping factor B [Drosophila virilis]
XP_032295952.1	wiskott-Aldrich syndrome protein homolog 1 [Drosophila virilis]
